# Supplementary material for: Identifying Drug Sensitivity Subnetworks with NETPHIX
Source: iScience. 2020 Sep 29;23(10):101619. doi: 10.1016/j.isci.2020.101619 (PMC7566085; doi:10.1016/j.isci.2020.101619)
Supplement: Table S1. NETPHIX Modules — For each drug in the GDSC dataset, final modules are selected satisfying the following constraints: (1) has the best p value (<0.05) among all modules associated with the drug; (2) is a maximal set (is not a subset of another). [file mmc2.xlsx]

## Sheet: S1. netphix modules
Drug	Target	k	method	TotCost	dec	inc	pv		Table S1. For each drug in the GDSC dataset, final modules are selected satisfying the following constraints
(5Z)-7-Oxozeaenol	TAK1, MAP3K7	2	combined	120.187	TP53_mut	CDKN2A_del	0.009901			1) has the best p-value ($<0.05$) among all modules associated with the drug
(5Z)-7-Oxozeaenol	TAK1, MAP3K7	5	separate	155.163	TP53_mut,BIRC5_mut	BRAF_mut,NRAS_mut,CAMK2D_mut	0.009901			2) is a maximal set (is not a subset of another)
5-Fluorouracil	Antimetabolite (DNA & RNA), TYMS	2	combined	65.1575	TP53_mut	TP53BP1_mut	0.009901
5-Fluorouracil	Antimetabolite (DNA & RNA), TYMS	4	combined	76.9295	TP53_mut	MYC_mut,NRAS_mut,KIT_mut	0.009901		Drug	drug name
681640	WEE1, CHEK1	5	combined	63.8261	OR2G6_mut,OR4C11_del	OR10W1_mut,OR10G2_mut,OR51B5_del	0.049505		Target	drug target
A-770041	LCK, FYN	2	combined	31.796	RB1_mut	CDKN2A_del	0.019802		k	number of selected genes
Afatinib (1)	ERBB2, EGFR	1	combined	52.603		GRB7_amp	0.009901		method	combined (one module) or separate (two modules)
Afatinib (1)	ERBB2, EGFR	5	combined	111.641	KRAS_mut,NRAS_mut	EGFR_amp,ERBB2_amp,ARAF_del	0.009901		TotCost	total cost
Afatinib (1)	ERBB2, EGFR	3	separate	90.9624	RB1_mut	EGFR_amp,ERBB2_amp	0.009901		dec	genes associated with decreased sensitivity
Afatinib (1)	ERBB2, EGFR	5	separate	112.148	KRAS_mut,NRAS_mut	EGFR_amp,ERBB2_amp,FOXP3_del	0.009901		inc	genes associated with increased sensitivity
Afatinib (2)	ERBB2, EGFR	5	combined	109.469	BRAF_mut,KRAS_mut,NRAS_mut	EGFR_amp,ERBB2_amp	0.009901		pv	target permutation p-value
Afatinib (2)	ERBB2, EGFR	2	separate	78.4855	HMCN1_mut	GRB7_amp	0.009901
Afatinib (2)	ERBB2, EGFR	4	separate	101.124	BRAF_mut,KRAS_mut,NRAS_mut	GRB7_amp	0.009901
AKT inhibitor VIII (1)	AKT1, AKT2, AKT3	5	combined	86.9389	KRAS_mut,NRAS_mut,PDGFRA_del	PIK3CA_mut,ERBB2_amp	0.009901
AKT inhibitor VIII (1)	AKT1, AKT2, AKT3	5	separate	89.1839	KRAS_mut,NRAS_mut	PIK3CA_mut,ITGA1_mut,ERBB2_amp	0.009901
AKT inhibitor VIII (2)	AKT1, AKT2, AKT3	2	combined	58.7193	MUC16_mut	MUC5B_mut	0.009901
AKT inhibitor VIII (2)	AKT1, AKT2, AKT3	3	combined	67.9186	MXD1_amp	DNMT1_mut,HDAC2_mut	0.009901
AKT inhibitor VIII (2)	AKT1, AKT2, AKT3	2	separate	69.8755	MUC16_mut	TLN1_mut	0.009901
AKT inhibitor VIII (2)	AKT1, AKT2, AKT3	4	separate	85.9893	MUC16_mut	MYC_mut,TSC2_mut,ERBB2_amp	0.009901
AKT inhibitor VIII (2)	AKT1, AKT2, AKT3	5	separate	92.8511	MUC16_mut	MYC_mut,TSC2_mut,MED1_amp,CDKN1B_del	0.009901
Alectinib	ALK	5	combined	79.0185	TTN_mut	ACTN2_mut,APP_mut,MYH8_del,TIMP1_del	0.029703
Alectinib	ALK	5	separate	87.3122	TTN_mut	ADCY1_mut,APP_mut,CYSLTR1_del,MCHR2_del	0.029703
Amuvatinib	KIT, PDGFRA, FLT3	2	combined	50.6724	TP53_mut	ARID1A_mut	0.049505
AR-42	HDAC1	4	combined	80.3962	PIK3CA_mut,STK11_del	MYC_mut,NRAS_mut	0.009901
AR-42	HDAC1	5	combined	94.8566	CDKN2A_del,PIK3R1_del	MYC_mut,NRAS_mut,TEK_mut	0.009901
AR-42	HDAC1	2	separate	73.9615	TTN_mut	MINK1_del	0.009901
AR-42	HDAC1	3	separate	81.9998	TTN_mut	MYC_mut,MAPK7_mut	0.009901
AR-42	HDAC1	5	separate	97.9507	TTN_mut	MYC_mut,NRAS_mut,MAPK8_mut,IL2RB_mut	0.009901
AS601245	JNK1, JNK2, JNK2	3	combined	69.1759	RB1_mut	UBN1_mut,CDKN2A_del	0.009901
AS601245	JNK1, JNK2, JNK2	3	separate	74.2128	MYO18B_mut	TFDP1_mut,CDKN2A_del	0.009901
AS605240	PI3Kgamma, PIK3CG	5	combined	102.25	TP53_mut	BRAF_mut,KRAS_mut,NRAS_mut,PIK3CG_del	0.009901
AT-7519	CDK1, CDK2, CDK4, CDK6, CDK9	3	combined	71.396	ADAM22_amp	NRAS_mut,YWHAB_mut	0.009901
AT-7519	CDK1, CDK2, CDK4, CDK6, CDK9	5	combined	79.6952	MXD1_amp	MYC_mut,ITGB1_mut,MAX_mut,RBBP7_del	0.009901
AT-7519	CDK1, CDK2, CDK4, CDK6, CDK9	3	separate	93.6722	ADAM22_amp	EGR1_mut,MYC_mut	0.009901
AT-7519	CDK1, CDK2, CDK4, CDK6, CDK9	5	separate	107.246	ADAM22_amp	MYC_mut,NRAS_mut,KIT_mut,IL2_del	0.009901
Avagacestat (1)	Amyloid beta20, Amyloid beta40	1	combined	39.8998		MTAP_del	0.019802
Axitinib	PDGFR, KIT, VEGFR, PDGFRB, KDR	2	separate	68.4636	MUC16_mut	MTAP_del	0.019802
AZ628	BRAF	2	combined	45.518	TP53_mut	CDKN2A_del	0.009901
AZ628	BRAF	4	combined	71.3945	TP53_mut	BRAF_mut,KRAS_mut,NRAS_mut	0.009901
AZ628	BRAF	5	combined	74.958	TP53_mut	BRAF_mut,NRAS_mut,PTPN11_mut,KRAS_amp	0.009901
AZD6482 (1)	PI3Kbeta, PIK3CB	4	combined	71.6012	KRAS_mut,CTNNB1_del,FYN_del	PTEN_mut	0.009901
AZD6482 (1)	PI3Kbeta, PIK3CB	5	combined	80.8574	KRAS_mut,HIF1A_mut,FYN_del	PTEN_mut,ANGPT2_del	0.009901
AZD6482 (1)	PI3Kbeta, PIK3CB	3	separate	72.2992	MUC4_mut	PTEN_mut,CDKN1B_del	0.009901
AZD6482 (1)	PI3Kbeta, PIK3CB	4	separate	78.6095	MUC4_mut	PTEN_mut,FOS_mut,ESR2_mut	0.009901
AZD6482 (2)	PI3Kbeta, PIK3CB	5	combined	71.8249	SMAD4_mut,HIF1A_mut,COPS5_del	VHL_mut,ASPH_mut	0.049505
AZD7762	CHEK1, CHEK2	1	combined	37.627	FLG_mut		0.009901
AZD7762	CHEK1, CHEK2	4	combined	66.805	SGK1_mut,FOXO1_del,SMAD4_del	CREBBP_mut	0.009901
AZD7762	CHEK1, CHEK2	5	combined	74.1487	AR_mut,ERBB2_amp,IRF2_del	CREBBP_mut,CD44_mut	0.009901
AZD8055	MTORC1, MTORC2, MTOR, RPTOR	1	separate	38.4735	ADAM22_amp		0.009901
BAY-61-3606	SYK	4	combined	89.5944	TP53_mut	CREBBP_mut,MYC_mut,GSK3B_mut	0.009901
BAY-61-3606	SYK	5	combined	93.8511	TP53_mut	MYC_mut,GSK3B_mut,STAT5B_mut,MYC_amp	0.009901
BAY-61-3606	SYK	5	separate	91.8356	TP53_mut	MYC_mut,TFDP2_mut,MAML3_mut,MYC_amp	0.009901
Belinostat	HDAC1	4	combined	77.8092	CDKN2A_del	MYC_mut,MAPK7_mut,TP53_del	0.009901
Belinostat	HDAC1	5	combined	92.7446	CDKN2A_del,PIK3R1_del	MYC_mut,NRAS_mut,TEK_mut	0.009901
Belinostat	HDAC1	2	separate	67.0897	TTN_mut	MINK1_del	0.009901
Belinostat	HDAC1	3	separate	77.5576	TTN_mut	MYC_mut,MAPK7_mut	0.009901
Belinostat	HDAC1	4	separate	89.6937	TTN_mut	MYC_mut,NRAS_mut,KIT_mut	0.009901
Bicalutamide (1)	AR	2	separate	64.269	RYR2_mut	IFNA6_del	0.039604
Bicalutamide (1)	AR	5	separate	81.0329	RYR2_mut,CALM1_del	NPY2R_mut,GNAI3_mut,PDE10A_del	0.039604
BIX02189	MEK5, ERK5, MAP2K5, MAPK7	2	combined	62.7402	MUC16_mut	MUC6_mut	0.009901
Bleomycin	dsDNA break induction	3	combined	82.5039	TP53_mut	UBN1_mut,CDKN2A_del	0.009901
Bleomycin	dsDNA break induction	4	combined	83.0954	TP53_mut	SP3_mut,SP1_mut,CDKN2A_del	0.009901
Bleomycin	dsDNA break induction	5	combined	89.1719	TP53_mut	CDC25A_mut,ETS2_mut,MAX_mut,CDKN2A_del	0.009901
Bleomycin	dsDNA break induction	3	separate	83.0503	ADAM22_amp	SP1_mut,CDKN2A_del	0.009901
Bleomycin	dsDNA break induction	4	separate	85.7327	ADAM22_amp	CCND3_mut,MED13L_mut,CDKN2A_del	0.009901
Bleomycin	dsDNA break induction	5	separate	90.1832	OR52H1_mut,OR2T11_del,OR10G2_del,OR2A4_del	CDKN2A_del	0.009901
Bleomycin (50 uM)	dsDNA break induction	3	combined	126.267	TP53_mut	ANKRD2_mut,CDKN2A_del	0.009901
Bleomycin (50 uM)	dsDNA break induction	3	separate	122.545	TP53_mut	ABL1_mut,CDKN2A_del	0.009901
Bleomycin (50 uM)	dsDNA break induction	4	separate	124.548	TP53_mut	CASP8_mut,BCL2L1_mut,CDKN2A_del	0.009901
BMS-345541	IKK1, IKK2, CHUK, IKBKB	3	combined	70.6309	ADAM22_amp	NRAS_mut,YWHAB_mut	0.009901
BMS-345541	IKK1, IKK2, CHUK, IKBKB	2	separate	78.3248	ADAM22_amp	PRSS1_del	0.009901
BMS-345541	IKK1, IKK2, CHUK, IKBKB	3	separate	85.0085	ADAM22_amp	NOTCH1_mut,MYC_mut	0.009901
BMS-345541	IKK1, IKK2, CHUK, IKBKB	5	separate	94.5964	ADAM22_amp	MYC_mut,NRAS_mut,KIT_mut,IL2RG_del	0.009901
BMS-509744	ITK	4	combined	48.1999	RB1_mut,TP53_del	SP100_mut,CDKN2A_del	0.009901
BMS-536924 (1)	IGF1R, IR, INSR	2	combined	31.4385	RB1_mut	CDKN2A_del	0.039604
BMS-536924 (2)	IGF1R, IR, INSR	2	combined	54.9565	LRP2_mut	APOB_mut	0.009901
BMS-754807	IGF1R, IR, INSR	5	combined	73.2421	PTEN_mut,ERBB2_amp,PTEN_del	KRAS_mut,NRAS_mut	0.019802
Bosutinib	SRC, ABL, TEC, ABL1	4	combined	65.7697	RB1_mut,RBBP7_del,TFDP1_del	CDKN2A_del	0.019802
Bosutinib	SRC, ABL, TEC, ABL1	5	separate	77.8975	RB1_mut,RBL2_mut,TFDP1_del	KDM6B_mut,CDKN2A_del	0.019802
BX-912	PDK1 (PDPK1)	2	combined	69.1553	MUC16_mut	MUC5B_mut	0.009901
BX-912	PDK1 (PDPK1)	5	combined	85.2522	TP53_mut	MYC_mut,NRAS_mut,KIT_mut,KAT2B_del	0.009901
BX-912	PDK1 (PDPK1)	2	separate	83.8077	MUC16_mut	MACF1_mut	0.009901
BX-912	PDK1 (PDPK1)	3	separate	91.8612	MUC16_mut	KIAA1524_mut,MYC_mut	0.009901
BX-912	PDK1 (PDPK1)	5	separate	110.482	MUC16_mut	MYC_mut,NRAS_mut,KIT_mut,PIK3R1_del	0.009901
BX796	TBK1, PDK1 (PDPK1), IKK, AURKB, AURKC	3	combined	80.1394	TP53_mut	USP11_mut,CDKN2A_del	0.009901
BX796	TBK1, PDK1 (PDPK1), IKK, AURKB, AURKC	4	combined	81.0573	TP53_mut	SP1_mut,MYCN_amp,CDKN2A_del	0.009901
BX796	TBK1, PDK1 (PDPK1), IKK, AURKB, AURKC	4	separate	84.2222	MUC16_mut	SP1_mut,MYCN_amp,CDKN2A_del	0.009901
BX796	TBK1, PDK1 (PDPK1), IKK, AURKB, AURKC	5	separate	87.2444	BRAF_mut,KRAS_mut,ERBB2_amp	MYCN_amp,CDKN2A_del	0.009901
Cabozantinib	VEGFR, MET, RET, KIT, FLT1, FLT3, FLT4, TIE2,AXL, KDR, TEK	2	combined	60.8419	MUC16_mut	MUC6_mut	0.009901
Cabozantinib	VEGFR, MET, RET, KIT, FLT1, FLT3, FLT4, TIE2,AXL, KDR, TEK	2	separate	88.329	MUC16_mut	MTAP_del	0.009901
Cabozantinib	VEGFR, MET, RET, KIT, FLT1, FLT3, FLT4, TIE2,AXL, KDR, TEK	3	separate	90.297	MUC16_mut	IFNB1_mut,IFNA8_del	0.009901
Cabozantinib	VEGFR, MET, RET, KIT, FLT1, FLT3, FLT4, TIE2,AXL, KDR, TEK	4	separate	98.1962	MUC16_mut	CDK2_mut,CDKN2A_del,RBL2_del	0.009901
Cabozantinib	VEGFR, MET, RET, KIT, FLT1, FLT3, FLT4, TIE2,AXL, KDR, TEK	5	separate	101.865	MUC16_mut	SHC1_mut,EPOR_mut,CBL_mut,MET_amp	0.009901
Camptothecin	TOP1	4	combined	94.5159	TP53_mut	MYC_mut,CDKN2A_del,KAT2B_del	0.009901
Camptothecin	TOP1	5	combined	97.9657	TP53_mut	SP1_mut,MYCN_amp,CDKN2A_del,PPARG_del	0.009901
Camptothecin	TOP1	4	separate	96.0592	TP53_mut	CREBBP_mut,HIST1H1E_mut,KAT2B_del	0.009901
Camptothecin	TOP1	5	separate	99.8872	OR10Q1_mut,OR4C15_mut,OR51G1_mut,OR4C11_del	CDKN2A_del	0.009901
CAY10603	HDAC1, HDAC6	3	combined	72.965	TTN_mut	TLN1_mut,SORBS1_del	0.009901
CAY10603	HDAC1, HDAC6	4	combined	79.9108	PIK3CA_mut,STK11_del	MYC_mut,NRAS_mut	0.009901
CAY10603	HDAC1, HDAC6	5	combined	97.0525	KRAS_mut,CCND1_amp,STK11_del	MYC_mut,NRAS_mut	0.009901
CAY10603	HDAC1, HDAC6	3	separate	83.9255	TTN_mut	MYC_mut,SMARCA2_mut	0.009901
CAY10603	HDAC1, HDAC6	4	separate	103.094	TTN_mut	MYC_mut,NRAS_mut,KIT_mut	0.009901
CCT-018159	HSP90, HSP90AA1, HSP90AB1	3	separate	67.3395	ARHGEF17_mut,DLC1_del	CHD8_mut	0.039604
CCT007093	PPM1D	3	combined	71.0576	CREBBP_mut	STAT5B_mut,JAK2_del	0.009901
CCT007093	PPM1D	5	separate	89.9746	CREBBP_mut,CD36_mut	VHL_mut,SPRY2_mut,SH3GL2_del	0.009901
CGP-082996	CDK4	5	combined	52.1788	TP53_mut	TAF1_mut,MYC_mut,SMAD4_del,TBP_del	0.009901
CGP-082996	CDK4	5	separate	54.207	MYO18B_mut	TAF1_mut,MYC_mut,TAF4B_del,TBP_del	0.009901
CHIR-99021 (1)	GSK3A, GSK3B	3	combined	76.7161	TP53_mut	AURKA_mut,CDKN2A_del	0.009901
CHIR-99021 (1)	GSK3A, GSK3B	4	combined	76.9826	TP53_mut	HDAC2_mut,CDKN2A_del,SUZ12_del	0.009901
CHIR-99021 (1)	GSK3A, GSK3B	4	separate	87.21	PCLO_mut	WDR77_mut,CDKN2A_del,SUZ12_del	0.009901
CHIR-99021 (2)	GSK3A, GSK3B	5	combined	91.1677	TP53_mut	ETS2_mut,SP1_mut,MAPK14_mut,CDKN2A_del	0.009901
CI-1040	MEK1, MEK2, MAP2K1, MAP2K2	5	combined	140.852	TP53_mut	BRAF_mut,KRAS_mut,MAP2K1_mut,NRAS_mut	0.009901
CI-1040	MEK1, MEK2, MAP2K1, MAP2K2	5	separate	142.761	RB1_mut,TFDP1_del	BRAF_mut,KRAS_mut,NRAS_mut	0.009901
Cisplatin	DNA crosslinker	5	combined	76.058	TP53_mut	RB1_mut,MNAT1_mut,CDKN2A_del	0.009901
Cisplatin	DNA crosslinker	5	separate	84.1979	UTRN_mut,EIF5A_del,XPO4_del	RB1_mut,CDKN2A_del	0.009901
CP466722	ATM	2	combined	59.1587	MUC16_mut	MUC5B_mut	0.009901
CP466722	ATM	5	combined	83.8088	BRAF_mut,RB1_mut,MAPK1_del	MYC_mut,NRAS_mut	0.009901
CP466722	ATM	2	separate	75.0748	MUC16_mut	MTAP_del	0.009901
CP466722	ATM	3	separate	87.5499	MUC16_mut	SHC1_mut,NRAS_mut	0.009901
CP466722	ATM	5	separate	103.495	MUC16_mut,GALNT11_del	MYC_mut,NRAS_mut,KIT_mut	0.009901
CP724714	ERBB2	3	combined	85.9495	NRAS_mut	BRAP_mut,ERBB2_amp	0.009901
CP724714	ERBB2	5	combined	98.9494	TIAM1_mut,NRAS_mut,RHOA_del	SYDE2_mut,ERBB2_amp	0.009901
CP724714	ERBB2	2	separate	83.7511	USH2A_mut	GRB7_amp	0.009901
CP724714	ERBB2	3	separate	92.9883	USH2A_mut	ERBB2_amp,PIK3CG_del	0.009901
CP724714	ERBB2	4	separate	97.5312	USH2A_mut	EIF2AK2_mut,ERBB2_amp,STAT3_del	0.009901
CP724714	ERBB2	5	separate	100.444	EPHA3_mut,NRAS_mut,RHOA_del	ERBB2_amp,PIK3CG_del	0.009901
CUDC-101	HDAC1-10, EGFR, ERBB2	3	combined	76.9874	TTN_mut	TLN1_mut,PRKAR2A_del	0.009901
CUDC-101	HDAC1-10, EGFR, ERBB2	4	combined	79.0243	CDKN2A_del	MYC_mut,MAPK7_mut,TP53_del	0.009901
CUDC-101	HDAC1-10, EGFR, ERBB2	5	combined	89.1047	IL2RG_mut,CDKN2A_del	MYC_mut,NRAS_mut,PIK3R1_del	0.009901
CUDC-101	HDAC1-10, EGFR, ERBB2	3	separate	90.5559	TTN_mut	MYC_mut,MAPK7_mut	0.009901
CUDC-101	HDAC1-10, EGFR, ERBB2	5	separate	103.121	TTN_mut	MYC_mut,NRAS_mut,KIT_mut,PIK3R1_del	0.009901
CX-5461	RNA Polymerase 1	2	combined	64.9704	TP53_mut	CREBBP_mut	0.009901
CX-5461	RNA Polymerase 1	5	combined	87.7205	TP53_mut	MYC_mut,NRAS_mut,KIT_mut,NF1_del	0.009901
CX-5461	RNA Polymerase 1	4	separate	85.0461	ADAM22_amp	MYC_mut,NRAS_mut,KIT_mut	0.009901
Cytarabine	Antimetabolite	3	combined	100.646	TP53_mut	ANKRD2_mut,CDKN2A_del	0.009901
Cytarabine	Antimetabolite	5	combined	100.903	TP53_mut	SP1_mut,AURKA_mut,MYCN_amp,CDKN2A_del	0.009901
Cytarabine	Antimetabolite	4	separate	105.594	CYP2E1_del,UGT2B17_del	SP1_mut,CDKN2A_del	0.009901
Cytarabine	Antimetabolite	5	separate	108.225	CYP2E1_del,UGT2B17_del	CDCA7L_mut,MYC_mut,CDKN2A_del	0.009901
Dabrafenib	BRAF	2	combined	129.893	KRAS_mut	BRAF_mut	0.009901
Dabrafenib	BRAF	4	combined	180.401	TP53_mut	BRAF_mut,MAPK3_mut,MAPK1_del	0.009901
Dabrafenib	BRAF	5	combined	181.674	TP53_mut,DUSP1_mut	BRAF_mut,MAP2K1_mut,MAPK1_del	0.009901
Dabrafenib	BRAF	5	separate	182.699	TP53_mut,MYCN_amp,CSNK2A1_del	BRAF_mut,MAP2K1_mut	0.009901
Dacinostat	HDAC1	1	combined	35.2269	ADAM22_amp		0.039604
Dactolisib	PI3K (Class 1), MTORC1, MTORC2, MTOR	4	combined	73.3457	SIRT1_mut,RB1_mut,WRN_del	CDKN2A_del	0.009901
Dactolisib	PI3K (Class 1), MTORC1, MTORC2, MTOR	5	combined	88.1598	RB1_mut,HSD17B4_mut,LPL_del	SP1_mut,CDKN2A_del	0.009901
Dactolisib	PI3K (Class 1), MTORC1, MTORC2, MTOR	2	separate	64.5042	DNAH8_mut	CDKN2A_del	0.009901
Dactolisib	PI3K (Class 1), MTORC1, MTORC2, MTOR	3	separate	76.0267	CSPG4_mut,CSGALNACT1_del	CDKN2A_del	0.009901
Dactolisib	PI3K (Class 1), MTORC1, MTORC2, MTOR	5	separate	90.2917	HDAC3_mut,RB1_mut,LPL_del	CDK4_mut,CDKN2A_del	0.009901
Daporinad	NAMPT	3	combined	67.9515	SMG1_mut,PPP2R2A_del	RPL22_mut	0.009901
Daporinad	NAMPT	5	combined	82.8333	CLU_del,SMAD4_del	CTCF_mut,ALB_mut,MYC_amp	0.009901
Daporinad	NAMPT	3	separate	78.7975	ADAM22_amp	TJP1_mut,PRKCE_mut	0.009901
Daporinad	NAMPT	4	separate	85.5214	ADAM22_amp	CTBP1_mut,TJP1_mut,CTNNB1_del	0.009901
Daporinad	NAMPT	5	separate	87.7593	ADAM22_amp	NOTCH1_mut,MYC_mut,GSK3B_mut,MYC_amp	0.009901
Dasatinib	ABL, SRC, Ephrins, PDGFR, KIT, ABL1, PDGFRB	5	combined	61.2756	PPP2R3B_mut,RB1_mut	E2F1_mut,CDKN2A_del,ETS1_del	0.009901
Dasatinib	ABL, SRC, Ephrins, PDGFR, KIT, ABL1, PDGFRB	5	separate	62.3208	UTRN_mut,ARHGAP9_mut,RHOA_mut	CDKN2A_del,ETS1_del	0.009901
DMOG	HIF-PH	5	combined	76.3918	APC_mut,GSK3B_del,SMAD4_del	CCND3_mut,CDKN2A_del	0.009901
Docetaxel	Microtubule stabiliser, MAP2, MAP4, MAPT, NR1I2	5	combined	84.0656	UBC_mut,EZH2_mut,FDFT1_mut,HSD17B7_amp	CDKN2A_del	0.009901
Docetaxel	Microtubule stabiliser, MAP2, MAP4, MAPT, NR1I2	5	separate	86.4447	SREBF2_mut,LSS_mut,HSD17B7_amp	MDM2_mut,CDKN2A_del	0.009901
Doramapimod	p38, JNK2, MAPK9, MAPK14	5	combined	71.353	FN1_mut,STAT3_mut	SOS1_mut,JAK2_del,TIMP1_del	0.019802
Doxorubicin	Anthracycline, DNMT1	3	combined	65.1479	TP53_mut	TRIM24_mut,CDKN2A_del	0.019802
EHT-1864	RAC1, RAC2, RAC3	5	combined	72.3399	TP53_mut	UBC_mut,GRIN2A_mut,CDK5_del,FYN_del	0.039604
Elesclomol	HSP90, HSP90AA1, HSP90AB1	5	combined	73.6949	TNRC6B_mut,UBC_mut,TP73_del	TFDP1_mut,CDKN2A_del	0.009901
Elesclomol	HSP90, HSP90AA1, HSP90AB1	5	separate	85.1542	DNAH6_mut,PAFAH1B1_del,KLHL21_del	TFDP1_mut,CDKN2A_del	0.009901
Embelin	XIAP	5	combined	77.6586	CBX4_mut,RB1_mut,PPARA_del	HSP90AA1_mut,CDKN2A_del	0.009901
Embelin	XIAP	3	separate	73.6332	UTRN_mut,UBE3C_del	CDKN2A_del	0.009901
Enzastaurin	PKCB, PRKCB	4	separate	80.7662	MXD1_amp	KRAS_mut,NRAS_mut,ERBB2_amp	0.009901
Erlotinib	EGFR	4	combined	39.4173	CREBBP_mut,NCOR1_del	HDAC10_mut,SMAD4_del	0.009901
Etoposide	TOP2A, TOP2B	2	combined	62.3157	TP53_mut	CDKN2A_del	0.009901
Etoposide	TOP2A, TOP2B	4	combined	74.5003	TP53_mut	MYC_mut,HDAC9_mut,GSK3B_mut	0.009901
Etoposide	TOP2A, TOP2B	5	combined	78.2547	TP53_mut	MYC_mut,HDAC9_mut,RAC1_mut,CDH1_del	0.009901
Fedratinib	JAK2	3	combined	72.7123	ADAM22_amp	NRAS_mut,YWHAB_mut	0.009901
Fedratinib	JAK2	4	combined	83.8721	TP53_mut	MYC_mut,NRAS_mut,KIT_mut	0.009901
Fedratinib	JAK2	5	combined	88.0672	STK11_mut,SMAD4_del	MYC_mut,NRAS_mut,KIT_mut	0.009901
Fedratinib	JAK2	3	separate	89.2465	ADAM22_amp	MAP3K5_mut,MINK1_del	0.009901
Fedratinib	JAK2	4	separate	98.0967	ADAM22_amp	MYC_mut,NRAS_mut,KIT_mut	0.009901
FH535	PPARgamma, PPARdelta, PPARG, PPARD	4	combined	61.6194	RB1_mut	BRCA1_mut,FANCA_mut,SMARCA4_del	0.019802
FMK	RSK, RPS6KA1	4	combined	68.7414	TP53_mut	KRAS_mut,NRAS_mut,IGF1R_del	0.019802
FR-180204	ERK1, ERK2, MAPK3, MAPK1	2	combined	64.3119	TP53_mut	NOTCH1_mut	0.009901
FR-180204	ERK1, ERK2, MAPK3, MAPK1	3	combined	69.2599	TP53_mut	BRCA2_mut,RAD51B_mut	0.009901
FR-180204	ERK1, ERK2, MAPK3, MAPK1	4	separate	82.824	TP53_mut	KIF26A_mut,SEC31A_mut,HLA-DRB1_del	0.009901
FTI-277	Farnesyl-transferase (FNTA)	3	combined	67.9555	MUC4_mut	HSPA4_mut,ERBB2_amp	0.009901
FTI-277	Farnesyl-transferase (FNTA)	2	separate	70.9369	MUC4_mut	CDKN2A_del	0.009901
FTI-277	Farnesyl-transferase (FNTA)	3	separate	73.1716	MUC4_mut	MYB_mut,GATA1_del	0.009901
FTI-277	Farnesyl-transferase (FNTA)	4	separate	81.7368	MUC4_mut	VHL_mut,MYB_mut,EP300_del	0.009901
FTI-277	Farnesyl-transferase (FNTA)	5	separate	86.8335	MUC4_mut	OR10G2_mut,OR2L13_mut,OR2T11_del,OR4E2_del	0.009901
Gefitinib	EGFR	5	combined	79.6978	BRAF_mut,KRAS_mut	PIK3CA_mut,EGFR_amp,ARAF_del	0.009901
Gefitinib	EGFR	5	separate	82.3013	BRAF_mut,KRAS_mut	EGFR_mut,CDKN2A_mut,CCND1_amp	0.009901
Gemcitabine	Pyrimidine antimetabolite, RRM1, TYMS, CMPK1	5	combined	82.0146	RB1_mut,MCM5_mut,CDK4_amp,ORC3_del	CDKN2A_del	0.009901
Gemcitabine	Pyrimidine antimetabolite, RRM1, TYMS, CMPK1	2	separate	69.1467	FLG_mut	CDKN2A_del	0.009901
Gemcitabine	Pyrimidine antimetabolite, RRM1, TYMS, CMPK1	3	separate	75.4502	OR5F1_mut,OR4C11_del	CDKN2A_del	0.009901
Gemcitabine	Pyrimidine antimetabolite, RRM1, TYMS, CMPK1	4	separate	81.947	OR52H1_mut,OR2T10_del,OR2A4_del	CDKN2A_del	0.009901
Genentech Cpd 10	AURKA, AURKB	2	combined	55.5136	MUC16_mut	MUC5B_mut	0.009901
Genentech Cpd 10	AURKA, AURKB	5	separate	98.2995	MUC16_mut,GALNT11_del	MAP3K5_mut,PARK7_del,MINK1_del	0.009901
GSK1070916	AURKA, AURKC	2	combined	60.7741	MUC16_mut	MUC5B_mut	0.009901
GSK1070916	AURKA, AURKC	2	separate	78.4597	MUC16_mut	PRSS1_del	0.009901
GSK1070916	AURKA, AURKC	5	separate	94.2266	MUC16_mut	MYC_mut,NRAS_mut,KIT_mut,PIK3R1_del	0.009901
GSK269962A (1)	ROCK1, ROCK2	5	combined	51.3554	TP53_mut	MYC_mut,PTPN11_mut,HSPA4_mut,NF1_del	0.009901
GSK269962A (2)	ROCK1, ROCK2	5	combined	77.1697	CHD9_mut,SMAD4_del	PTEN_mut,PPARG_del,NCOR1_del	0.039604
GSK650394	SGK2, SGK3	3	separate	72.0023	ADAM22_amp	CDK5RAP3_mut,CDKN2A_del	0.009901
GSK650394	SGK2, SGK3	4	separate	82.3825	ADAM22_amp	CTNNB1_mut,PTPRB_mut,MYC_amp	0.009901
GSK650394	SGK2, SGK3	5	separate	83.5854	ADAM22_amp	PML_mut,SIRT1_mut,MYC_amp,EP300_del	0.009901
GSK690693	AKT1, AKT2, AKT3	3	combined	81.0485	CDKN2A_del	PTEN_mut,CDKN1B_del	0.009901
GSK690693	AKT1, AKT2, AKT3	4	combined	86.2711	STK11_mut,SMAD4_del	PTEN_mut,CDKN1B_del	0.009901
GSK690693	AKT1, AKT2, AKT3	5	combined	93.8256	BRAF_mut,KRAS_mut,YWHAG_del	PTEN_mut,CDKN1B_del	0.009901
GSK690693	AKT1, AKT2, AKT3	2	separate	71.2919	MUC16_mut	ARID1A_mut	0.009901
GSK690693	AKT1, AKT2, AKT3	4	separate	93.5438	MUC16_mut	PTEN_mut,PSMD3_amp,CDKN1B_del	0.009901
GSK690693	AKT1, AKT2, AKT3	5	separate	103.694	BRAF_mut,MBP_del,MAPK1_del	PTEN_mut,CDKN1B_del	0.009901
GW441756	NTRK1	4	combined	62.7944	TP53_mut	TNRC6B_mut,SMYD2_mut	0.049505
HG-5-113-01	LOK, LTK, TRCB, ABL(T315I), ABL1, STK10, TYK1	2	combined	39.9257	TP53_mut	CDKN2A_del	0.009901
HG6-64-1	BRAF	3	combined	88.5169	TP53_mut	ANKRD2_mut,CDKN2A_del	0.009901
HG6-64-1	BRAF	4	combined	90.6938	TP53_mut	CCND3_mut,VDR_mut,CDKN2A_del	0.009901
HG6-64-1	BRAF	5	combined	93.5955	TP53_mut	CCND3_mut,GSK3B_mut,MAX_mut,CDKN2A_del	0.009901
HG6-64-1	BRAF	5	separate	93.1566	TP53_mut,SERPINE1_mut	CCND3_mut,CDKN2A_del,SUZ12_del	0.009901
I-BET-762	BRD2, BRD3, BRD4	2	combined	73.4601	TTN_mut	TLN1_mut	0.009901
I-BET-762	BRD2, BRD3, BRD4	4	combined	92.5525	TP53_mut	MYC_mut,NRAS_mut,KIT_mut	0.009901
I-BET-762	BRD2, BRD3, BRD4	5	combined	106.056	STK11_mut,CCND1_amp,SMAD4_del	MYC_mut,NRAS_mut	0.009901
I-BET-762	BRD2, BRD3, BRD4	3	separate	100.531	TTN_mut	MAP3K5_mut,MINK1_del	0.009901
I-BET-762	BRD2, BRD3, BRD4	4	separate	116.606	TTN_mut	MYC_mut,NRAS_mut,KIT_mut	0.009901
Idelalisib	PI3Kdelta, PIK3CD	4	combined	80.8258	MUC16_mut	ST3GAL3_mut,CHST6_mut,ST3GAL4_del	0.009901
Idelalisib	PI3Kdelta, PIK3CD	5	combined	85.7953	PIK3CA_mut,RB1_mut,CCND1_amp	MYC_mut,CDKN1B_del	0.009901
Idelalisib	PI3Kdelta, PIK3CD	5	separate	110.234	MUC16_mut	MYC_mut,NFKB1_mut,CDC16_mut,CDKN1B_del	0.009901
IPA-3	PAK1	5	separate	88.6368	AGRN_mut	MYC_mut,NRAS_mut,RAC1_mut,CCND1_mut	0.009901
Ispinesib Mesylate	KSP, CDH16	2	separate	74.9458	ADAM22_amp	MACF1_mut	0.009901
Ispinesib Mesylate	KSP, CDH16	5	separate	94.4162	YWHAB_mut,ADAM22_amp	MAP3K5_mut,MINK1_del,USP9X_del	0.009901
JNK Inhibitor VIII	JNK, MAPK8	5	combined	84.165	LAMA2_mut,RAC1_mut	SOS1_mut,NGFR_mut,LAMA3_del	0.009901
JNK-9L	JNK2, JNK3, MAPK9, MAPK10	4	combined	73.0706	TP53_mut	NRAS_mut,IGF1R_mut,MYB_mut	0.009901
JNK-9L	JNK2, JNK3, MAPK9, MAPK10	5	combined	81.6147	TP53_mut	NDN_mut,MYC_mut,RAC1_mut,NGFR_mut	0.009901
JQ1 (1)	BRD2, BRD3, BRD4, BRDT	4	separate	72.4477	ADAM22_amp	MYC_mut,SRC_mut,TLR3_del	0.049505
JW-7-24-1	LCK	4	combined	74.3577	STK11_mut,SMAD4_del	MYC_mut,NCOR1_del	0.009901
JW-7-24-1	LCK	5	combined	85.9771	STK11_mut,IL2RG_mut,SMAD4_del	MYC_mut,NRAS_mut	0.009901
JW-7-24-1	LCK	3	separate	80.1092	TTN_mut	MAP3K5_mut,MINK1_del	0.009901
JW-7-24-1	LCK	5	separate	88.3843	STK11_mut,PARP1_mut,SMAD4_del	MAP3K5_mut,MINK1_del	0.009901
JW-7-52-1	MTOR	3	combined	35.8478	RB1_mut,MYCN_amp	CDKN2A_del	0.029703
KIN001-236	Angiopoietin-1 receptor, TEK	5	combined	73.5415	PIK3CA_mut,CTTN_amp,CTNNB1_del	MYC_mut,TJP1_mut	0.039604
KIN001-236	Angiopoietin-1 receptor, TEK	4	separate	78.0506	TTN_mut	MYC_mut,CKAP4_mut,UBC_mut	0.039604
KIN001-244	PDK1 (PDPK1)	4	combined	71.6732	TTN_mut	TLN1_mut,CRKL_mut	0.009901
KIN001-244	PDK1 (PDPK1)	4	separate	85.8037	TTN_mut	MYC_mut,NRAS_mut,KIT_mut	0.009901
KIN001-260	IKKB, IKBKB	2	combined	64.009	TTN_mut	DMD_mut	0.009901
KIN001-260	IKKB, IKBKB	5	combined	82.6965	PIK3CA_mut,SMAD4_del	MYC_mut,NFKB1_mut,JUN_mut	0.009901
KIN001-260	IKKB, IKBKB	2	separate	71.7071	TTN_mut	KTN1_del	0.009901
KIN001-260	IKKB, IKBKB	3	separate	81.4403	TTN_mut	MYC_mut,NFKB1_mut	0.009901
KIN001-260	IKKB, IKBKB	4	separate	93.9087	TTN_mut	MYC_mut,CCM2_mut,RAC1_mut	0.009901
KIN001-270	CDK9	4	combined	73.9844	KRAS_mut,CCND1_amp,STK11_del	MYC_mut	0.009901
KIN001-270	CDK9	5	combined	83.9545	KRAS_mut,STK11_del,TEK_del	MYC_mut,STAT5B_mut	0.009901
KIN001-270	CDK9	3	separate	86.4384	TTN_mut	MYC_mut,SMARCA2_mut	0.009901
KIN001-270	CDK9	5	separate	93.7281	TTN_mut	MYC_mut,STAT5B_mut,IL4R_mut,PIK3R1_del	0.009901
Lapatinib	ERBB2, EGFR	5	combined	48.3738	CREBBP_mut,MEF2C_del	CTNNA2_mut,BNIP2_mut,SMAD4_del	0.029703
Lestauritinib	FLT3, JAK2, NTRK1, NTRK2, NTRK3	3	combined	90.1199	TP53_mut	NRAS_mut,CABIN1_mut	0.009901
Lestauritinib	FLT3, JAK2, NTRK1, NTRK2, NTRK3	4	combined	92.7957	TP53_mut	NRAS_mut,IGF1R_mut,WT1_mut	0.009901
Lestauritinib	FLT3, JAK2, NTRK1, NTRK2, NTRK3	5	combined	102.027	TP53_mut	ICAM1_mut,SHC1_mut,CD44_mut,NRAS_mut	0.009901
Lestauritinib	FLT3, JAK2, NTRK1, NTRK2, NTRK3	2	separate	74.8192	TP53_mut	LAMB2_mut	0.009901
Lestauritinib	FLT3, JAK2, NTRK1, NTRK2, NTRK3	5	separate	95.1681	TP53_mut	CSF2RA_mut,SHC1_mut,NRAS_mut,LYN_mut	0.009901
LFM-A13	BTK	3	separate	69.1132	MUC16_mut	GYS2_mut,AGL_del	0.019802
Linifanib	VEGFR1, VEGFR2, VEGFR3, CSF1R, FLT3, KIT, FLT1, KDR, FLT4	4	combined	72.7785	TP53_mut	SHC1_mut,IGF1R_mut,CBL_mut	0.039604
Linsitinib	IGF1R	3	combined	76.4349	PTEN_mut,PLCB1_mut	KRAS_mut	0.009901
Linsitinib	IGF1R	5	combined	86.6766	PTEN_mut,MAPK8_mut,ERBB2_amp,PTEN_del	KRAS_mut	0.009901
Linsitinib	IGF1R	2	separate	69.2449	MUC4_mut	KRAS_mut	0.009901
Linsitinib	IGF1R	4	separate	82.1919	PTEN_mut,MAPK8_mut,GNAI1_mut	KRAS_mut	0.009901
Luminespib	HSP90, HSP90AA1, HSP90AB1	4	combined	75.8179	RB1_mut,HDAC2_del	SP1_mut,CDKN2A_del	0.009901
Luminespib	HSP90, HSP90AA1, HSP90AB1	5	combined	82.072	RB1_mut,CCNB1_mut,ORC3_del	SP1_mut,CDKN2A_del	0.009901
Luminespib	HSP90, HSP90AA1, HSP90AB1	3	separate	74.747	ADAM22_amp	SP1_mut,CDKN2A_del	0.009901
Masitinib	KIT, PDGFRA, PDGFRB	5	separate	85.5947	ADAM22_amp	SHC1_mut,SRC_mut,CBL_mut,DLG4_del	0.029703
Methotrexate	Antimetabolite	3	combined	66.4667	SMAD4_del	FAT1_mut,MYC_mut	0.009901
Methotrexate	Antimetabolite	5	combined	79.531	PIK3CA_mut,SMAD4_del	MYC_mut,NR3C1_mut,MYC_amp	0.009901
Midostaurin	PKC, PPK, FLT1, c-FGR, others, GJB2, FGR	3	combined	96.9393	TP53_mut	DYRK2_mut,CDKN2A_del	0.009901
Midostaurin	PKC, PPK, FLT1, c-FGR, others, GJB2, FGR	5	combined	105.563	KRAS_mut,RB1_mut,ERBB2_amp,CCND1_amp	CDKN2A_del	0.009901
Midostaurin	PKC, PPK, FLT1, c-FGR, others, GJB2, FGR	5	separate	104.921	CDKN2A_mut,RB1_mut,CCND2_mut,TFDP1_del	CDKN2A_del	0.009901
Mitomycin-C	DNA crosslinker	2	separate	60.8688	ADAM22_amp	CDKN2A_del	0.039604
Mitomycin-C	DNA crosslinker	5	separate	80.1693	OR51D1_mut,OR10Q1_mut,OR4C11_del,OR10G2_del	CDKN2A_del	0.039604
MPS-1-IN-1	MPS1, IDUA	2	combined	62.9322	TTN_mut	BRPF3_mut	0.009901
MPS-1-IN-1	MPS1, IDUA	3	combined	70.7708	TTN_mut	TLN1_mut,ILK_mut	0.009901
MPS-1-IN-1	MPS1, IDUA	2	separate	70.4323	TTN_mut	KTN1_del	0.009901
MPS-1-IN-1	MPS1, IDUA	4	separate	82.3961	TTN_mut	DNMT1_mut,SUV39H1_del,TP53_del	0.009901
Navitoclax	BCL2, BCL-XL, BCL-W, BCL2L1, BCL2L5	5	combined	74.7986	TP53_mut	DNMT1_mut,GSK3B_mut,RB1_mut,CDK5_del	0.009901
NG-25	TAK1, MAP4K2, MAP3K7	5	combined	77.1361	APC_mut,SMAD4_del	MYC_mut,PPP2R5D_mut,MAPK7_del	0.019802
NG-25	TAK1, MAP4K2, MAP3K7	4	separate	83.3941	TTN_mut	ASXL1_mut,MYC_mut,BMI1_mut	0.019802
NPK76-II-72-1	PLK3	3	combined	75.6565	YWHAB_mut,ADAM22_amp	NRAS_mut	0.009901
NPK76-II-72-1	PLK3	2	separate	81.8331	ADAM22_amp	PRSS1_del	0.009901
NPK76-II-72-1	PLK3	5	separate	98.6085	CACNG2_mut,ADAM22_amp	MAP3K5_mut,PARK7_del,MINK1_del	0.009901
NSC-207895	MDM4	4	combined	79.1362	E2F2_mut,CDKN2A_del	MYC_mut,RB1_mut	0.009901
NSC-207895	MDM4	5	combined	85.1111	KRAS_mut,ERBB2_amp,CCND1_amp	MYC_mut,RB1_mut	0.009901
Nutlin-3a (-)	MDM2	5	combined	215.665	TP53_mut,JUN_mut	CTNNB1_mut,IRF3_mut,CDKN2A_del	0.009901
Nutlin-3a (-)	MDM2	5	separate	214.777	TP53_mut	ABL1_mut,CCND1_mut,MYCN_amp,CDKN2A_del	0.009901
NVP-BHG712	EPHB4	4	combined	75.7636	TP53_mut	MYC_mut,SHC1_mut,ITGB1_mut	0.009901
NVP-BHG712	EPHB4	5	combined	88.5258	TP53_mut,YWHAB_mut	BRAF_mut,SHC1_mut,NRAS_mut	0.009901
NVP-BHG712	EPHB4	5	separate	90.9181	YWHAB_mut,ADAM22_amp	BRAF_mut,SHC1_mut,NRAS_mut	0.009901
NVP-TAE684	ALK	1	separate	25.2177	TTN_mut		0.009901
Obatoclax Mesylate	BCL2, BCL-XL, BCL-W, MCL1	5	separate	76.0142	OR5F1_mut,OR4C16_del,OR10G2_del	SETD1B_mut,CXXC1_del	0.039604
Olaparib (1)	PARP1, PARP2	3	combined	62.7358	TP53_mut	CDKN2A_del,PCBP4_del	0.029703
Olaparib (1)	PARP1, PARP2	5	combined	74.0241	NCOA1_mut,SMAD4_del,TP53_del	CDKN2A_del,PPARG_del	0.029703
Omipalisib	PI3K (class 1), MTORC1, MTORC2, MTOR	2	combined	54.2465	TTN_mut	TLN1_mut	0.019802
OSI-027	MTORC1, MTORC2, MTOR	5	combined	87.4241	STK11_mut,IL2RG_mut,SMAD4_del	MYC_mut,NRAS_mut	0.009901
OSI-027	MTORC1, MTORC2, MTOR	2	separate	70.8468	ADAM22_amp	MINK1_del	0.009901
OSI-027	MTORC1, MTORC2, MTOR	4	separate	87.2722	ADAM22_amp	MYC_mut,ITGB1_mut,GATA1_del	0.009901
OSI-027	MTORC1, MTORC2, MTOR	5	separate	88.9941	ADAM22_amp	MYC_mut,SHC1_mut,ITGB1_mut,TP53_del	0.009901
OSU-03012	PDK1 (PDPK1)	3	combined	68.4144	UTRN_mut	SP1_mut,CDKN2A_del	0.009901
OSU-03012	PDK1 (PDPK1)	5	combined	78.8402	RB1_mut,PPARA_del,TFDP1_del	SP1_mut,CDKN2A_del	0.009901
OSU-03012	PDK1 (PDPK1)	2	separate	75.1323	ADAM22_amp	NOTCH1_mut	0.009901
OSU-03012	PDK1 (PDPK1)	4	separate	89.1323	ADAM22_amp	SP3_mut,SP1_mut,CDKN2A_del	0.009901
PAC-1	Procaspase-3, Procaspase-7	5	combined	77.2248	CDKN2A_mut,CCND1_amp	MYC_mut,EGFR_mut,ERBB2_amp	0.009901
PAC-1	Procaspase-3, Procaspase-7	5	separate	84.8836	FLG_mut	MYC_mut,EGFR_mut,ERBB2_amp,ERBB4_del	0.009901
Palbociclib	CDK4, CDK6	5	combined	154.56	RB1_mut,RB1_del	SP1_mut,MYCN_amp,CDKN2A_del	0.009901
Palbociclib	CDK4, CDK6	5	separate	155.213	RB1_mut,KDM1A_mut,RB1_del	MYCN_amp,CDKN2A_del	0.009901
Pazopanib	CSF1R, KIT, PDGFRA, PDGFRB	3	combined	62.941	KRAS_mut,UBC_mut	MTAP_del	0.029703
PD0325901	MEK1, MEK2, MAP2K1, MAP2K2	4	combined	130.051	TP53_mut	BRAF_mut,KRAS_mut,NRAS_mut	0.009901
PD0325901	MEK1, MEK2, MAP2K1, MAP2K2	5	combined	136.03	PTEN_mut,ERBB2_amp	BRAF_mut,KRAS_mut,NRAS_mut	0.009901
PD0325901	MEK1, MEK2, MAP2K1, MAP2K2	5	separate	145.459	MYC_mut,RB1_mut,ERBB2_amp	BRAF_mut,KRAS_mut	0.009901
Pelitinib	EGFR	4	combined	73.8192	RB1_mut,CCND1_amp	MYC_mut,EGFR_mut	0.009901
Pelitinib	EGFR	5	combined	90.9068	RB1_mut	MYC_mut,EGFR_mut,ERBB2_amp,CDKN1B_del	0.009901
Pelitinib	EGFR	5	separate	99.46	ADAM22_amp	MYC_mut,FOS_mut,EGFR_mut,CDKN1B_del	0.009901
Pevonedistat	NAE	3	combined	66.4474	TP53_mut	CASP8_mut,CDKN2A_del	0.009901
Pevonedistat	NAE	5	combined	70.191	TP53_mut	CCNH_mut,HDAC2_mut,CDKN2A_del,EED_del	0.009901
PF-562271	FAK, FAK2, PTK2, PTK2B	3	combined	75.7143	TP53_mut	ICAM1_mut,CDKN2A_del	0.009901
PF-562271	FAK, FAK2, PTK2, PTK2B	4	combined	76.1523	TP53_mut	HDAC1_mut,CDKN2A_del,SUZ12_del	0.009901
PF-562271	FAK, FAK2, PTK2, PTK2B	4	separate	79.3624	TP53_mut	MTF2_mut,CDKN2A_del,SUZ12_del	0.009901
PFI-1	BRD4	5	combined	76.189	TP53_mut	MYC_mut,NRAS_mut,CCND1_mut,YWHAG_del	0.009901
PHA-793887	CDK2, CDK7, CDK5	4	combined	79.1513	TP53_mut	MYC_mut,NRAS_mut,KIT_mut	0.009901
PHA-793887	CDK2, CDK7, CDK5	5	combined	83.5565	CCND1_amp,JAK2_del	MYC_mut,NRAS_mut,KIT_mut	0.009901
PHA-793887	CDK2, CDK7, CDK5	3	separate	94.1894	ADAM22_amp	MAP3K5_mut,MINK1_del	0.009901
PHA-793887	CDK2, CDK7, CDK5	5	separate	107.452	ADAM22_amp	MYC_mut,NRAS_mut,KIT_mut,IL2_del	0.009901
PI-103	PI3Kalpha, DAPK3, CLK4, PIM3, HIPK2, PIK3CA	2	combined	60.3463	TTN_mut	TLN1_mut	0.009901
PI-103	PI3Kalpha, DAPK3, CLK4, PIM3, HIPK2, PIK3CA	4	combined	77.2005	GLI3_mut,SMAD4_del	CREBBP_mut,MYC_mut	0.009901
PI-103	PI3Kalpha, DAPK3, CLK4, PIM3, HIPK2, PIK3CA	5	combined	84.4699	STK11_mut,SMAD3_mut,SMAD4_del	MYC_mut,NR3C1_mut	0.009901
PI-103	PI3Kalpha, DAPK3, CLK4, PIM3, HIPK2, PIK3CA	2	separate	77.6833	TTN_mut	MINK1_del	0.009901
PI-103	PI3Kalpha, DAPK3, CLK4, PIM3, HIPK2, PIK3CA	3	separate	87.6375	TTN_mut	EGR1_mut,MYC_mut	0.009901
PI-103	PI3Kalpha, DAPK3, CLK4, PIM3, HIPK2, PIK3CA	5	separate	98.446	TTN_mut	MYC_mut,NCSTN_mut,STAT5A_del,NCOR1_del	0.009901
Pictilisib (1)	PIK3C3, PIK3C2A, PIK3C2G, PIK3C2B, PIK3CA, PIK3CD, PIK3CB, PIK3CG	1	combined	37.9331	ADAM22_amp		0.029703
Pictilisib (2)	PIK3C3, PIK3C2A, PIK3C2G, PIK3C2B, PIK3CA, PIK3CD, PIK3CB, PIK3CG	3	combined	66.6163	AR_mut,PLCB1_mut	PIK3CA_mut	0.009901
Pictilisib (2)	PIK3C3, PIK3C2A, PIK3C2G, PIK3C2B, PIK3CA, PIK3CD, PIK3CB, PIK3CG	4	combined	69.5626	PLCB1_mut,GPR17_mut,PRKCD_del	PIK3CA_mut	0.009901
Pictilisib (2)	PIK3C3, PIK3C2A, PIK3C2G, PIK3C2B, PIK3CA, PIK3CD, PIK3CB, PIK3CG	5	combined	78.7646	PLCB1_mut,GPR17_mut,CCR1_del	PIK3CA_mut,SSTR4_mut	0.009901
PIK-93	PI3Kgamma, PIK3CG	5	combined	86.7955	TTN_mut	TLN1_mut,PXN_mut,SOD1_mut,SORBS1_del	0.009901
PIK-93	PI3Kgamma, PIK3CG	2	separate	78.4713	TTN_mut	KTN1_del	0.009901
PIK-93	PI3Kgamma, PIK3CG	3	separate	88.3999	TTN_mut	MYC_mut,EGFR_mut	0.009901
PIK-93	PI3Kgamma, PIK3CG	4	separate	97.9546	TTN_mut	MYC_mut,GATA1_mut,ETV6_del	0.009901
PIK-93	PI3Kgamma, PIK3CG	5	separate	99.9936	TTN_mut	MYC_mut,PSMC4_mut,CDKN1B_del,CDC6_del	0.009901
Piperlongumine	Induces reactive oxygen species	2	combined	62.1774	TP53_mut	CDKN2A_del	0.009901
Piperlongumine	Induces reactive oxygen species	4	combined	72.9189	SMAD4_mut,UBC_mut,EZH2_mut	CDKN2A_del	0.009901
Piperlongumine	Induces reactive oxygen species	5	separate	83.0909	DMD_mut,UBC_mut,ITGB1_del,RHOA_del	CDKN2A_del	0.009901
PLX-4720 (1)	BRAF	2	combined	124.113	KRAS_mut	BRAF_mut	0.009901
PLX-4720 (1)	BRAF	5	combined	147.644	TP53_mut,NRAS_del	BRAF_mut,EGFR_amp,ARAF_del	0.009901
PLX-4720 (1)	BRAF	4	separate	150.006	TP53_mut	BRAF_mut,CRKL_mut,IL2RG_del	0.009901
PLX-4720 (2)	BRAF	2	combined	130.136	KRAS_mut	BRAF_mut	0.009901
PLX-4720 (2)	BRAF	5	combined	153.966	TP53_mut,FOS_mut,MAPK1_del	BRAF_mut,RAF1_del	0.009901
PLX-4720 (2)	BRAF	5	separate	155.276	TP53_mut,GNAZ_mut,MAPK1_del	BRAF_mut,RAF1_del	0.009901
Ponatinib	ABL, PDGFRA, VEGFR2, FGFR1, SRC, TIE2, FLT3, ABL1, KDR, TEK	2	separate	68.0015	MUC16_mut	WIZ_mut	0.009901
QL-VIII-58	MTOR, ATR	5	combined	59.3893	KRAS_mut,MYCN_amp	CCND1_mut,CDKN2A_del,NRAS_del	0.009901
QL-X-138	BTK	4	combined	68.987	HDAC9_mut,SMAD4_del	MEF2C_mut,MYC_mut	0.009901
QL-X-138	BTK	5	combined	81.3458	BRAF_mut,SMAD4_del,MAPK1_del	MYC_mut,NRAS_mut	0.009901
QL-X-138	BTK	5	separate	89.6455	TG_mut,INS_del	MYC_mut,ITGB1_mut,MTA1_mut	0.009901
QL-XI-92	DDR1	4	combined	75.9821	TP53_mut	MYC_mut,CDKN2A_del,MAPK7_del	0.009901
QL-XI-92	DDR1	5	combined	84.796	TP53_mut	MYC_mut,SHC1_mut,NRAS_mut,MAX_mut	0.009901
QL-XI-92	DDR1	3	separate	78.3097	YWHAB_mut,ADAM22_amp	MTAP_del	0.009901
QL-XII-47	BTK, BMX	3	combined	59.3808	YWHAB_mut,ADAM22_amp	NRAS_mut	0.039604
QL-XII-47	BTK, BMX	5	separate	79.5215	ADAM22_amp	MYC_mut,NRAS_mut,CCND1_mut,TP53_del	0.039604
QS11	ARFGAP1	5	separate	81.5669	ADAM22_amp	PML_mut,CD44_mut,SP1_mut,MYC_amp	0.009901
Refametinib (1)	MEK1, MEK2, MAP2K1, MAP2K2	4	combined	135.879	TP53_mut	BRAF_mut,KRAS_mut,NRAS_mut	0.009901
Refametinib (1)	MEK1, MEK2, MAP2K1, MAP2K2	5	combined	142.148	PTEN_mut,ERBB2_amp	BRAF_mut,KRAS_mut,NRAS_mut	0.009901
Refametinib (1)	MEK1, MEK2, MAP2K1, MAP2K2	5	separate	146.438	MYC_mut,RB1_mut,ERBB2_amp	BRAF_mut,KRAS_mut	0.009901
Refametinib (2)	MEK1, MEK2, MAP2K1, MAP2K2	4	combined	155.009	TP53_mut	BRAF_mut,KRAS_mut,NRAS_mut	0.009901
Refametinib (2)	MEK1, MEK2, MAP2K1, MAP2K2	5	separate	158.871	MYC_mut,RB1_mut,ERBB2_amp	BRAF_mut,KRAS_mut	0.009901
Ruxolitinib	JAK1, JAK2	3	separate	72.648	ADAM22_amp	TERF2_mut,RAD50_mut	0.049505
Salubrinal	EIF2A	4	combined	43.0591	TP53_mut	MYC_mut,MTA1_mut,HDAC2_del	0.009901
Saracatinib	ABL, SRC	4	combined	44.8724	EZH2_mut,RB1_mut	E2F1_mut,CDKN2A_del	0.019802
SB216763	GSK3A, GSK3B	2	separate	57.5335	PCLO_mut	ADAM22_amp	0.029703
SB590885	BRAF	2	combined	98.8589	KRAS_mut	BRAF_mut	0.009901
SB590885	BRAF	5	combined	137.766	TP53_mut,MAPK3_mut	BRAF_mut,SHC2_mut,KRAS_amp	0.009901
SB590885	BRAF	5	separate	139.673	TP53_mut,HIF1A_del	BRAF_mut,SHC2_mut,KRAS_amp	0.009901
Seliciclib	CDK2, CDK7, CDK9	5	combined	46.1846	TP53_mut	MYC_mut,KAT2A_mut,GSK3B_mut,CDC6_del	0.009901
Selumetinib (1)	MEK1, MEK2, MAP2K1, MAP2K2	4	combined	86.063	PTEN_mut,SPRY2_del	BRAF_mut,KRAS_mut	0.009901
Selumetinib (1)	MEK1, MEK2, MAP2K1, MAP2K2	5	combined	89.8489	PTEN_mut,CRKL_mut	BRAF_mut,KRAS_mut,IGF1R_del	0.009901
Selumetinib (1)	MEK1, MEK2, MAP2K1, MAP2K2	3	separate	88.8387	RYR2_mut	BRAF_mut,KRAS_mut	0.009901
Selumetinib (1)	MEK1, MEK2, MAP2K1, MAP2K2	5	separate	102.002	SMARCA4_mut,RB1_mut,SMARCC1_del	BRAF_mut,KRAS_mut	0.009901
Selumetinib (2)	MEK1, MEK2, MAP2K1, MAP2K2	5	combined	155.818	TP53_mut	BRAF_mut,KRAS_mut,MAP2K1_mut,NRAS_mut	0.009901
Selumetinib (2)	MEK1, MEK2, MAP2K1, MAP2K2	5	separate	158.52	MYC_mut,RB1_mut,ERBB2_amp	BRAF_mut,KRAS_mut	0.009901
Serdemetan	MDM2	3	combined	102.461	TP53_mut	RPL5_mut,CDKN2A_del	0.009901
Serdemetan	MDM2	5	combined	106.851	NCOR1_mut,RB1_mut,JUN_mut,LPL_del	CDKN2A_del	0.009901
Serdemetan	MDM2	3	separate	100.21	TP53_mut	CDKN2A_del,MOV10_del	0.009901
Serdemetan	MDM2	4	separate	104.723	TP53_mut	PCGF6_mut,CDKN2A_del,EZH2_del	0.009901
Serdemetan	MDM2	5	separate	106.411	NCOR1_mut,DGKH_del,LPL_del	CDKN2A_del,MOV10_del	0.009901
Shikonin	not defined	4	combined	69.7855	TP53_mut	ICAM1_mut,MYC_mut,RAC1_mut	0.009901
Shikonin	not defined	5	combined	76.3789	JAK2_mut,RB1_mut,SMARCA2_del	MYC_mut,RAC1_mut	0.009901
SN-38	TOP1, TOP2A, TOP2B	5	combined	107.543	TP53_mut	TFDP1_mut,CSNK1A1_mut,CDKN2A_del,SFN_del	0.009901
SN-38	TOP1, TOP2A, TOP2B	3	separate	99.205	TP53_mut	ETS2_mut,CDKN2A_del	0.009901
SN-38	TOP1, TOP2A, TOP2B	4	separate	103.123	YWHAB_mut,ADAM22_amp,LATS2_del	CDKN2A_del	0.009901
SN-38	TOP1, TOP2A, TOP2B	5	separate	106.53	OR2T6_mut,OR2M2_mut,OR2L8_mut,OR4C15_del	CDKN2A_del	0.009901
SNX-2112	HSP90, HSP90AA1, HSP90AB1	3	combined	68.3041	TTN_mut	TLN1_mut,UBA1_del	0.009901
SNX-2112	HSP90, HSP90AA1, HSP90AB1	5	separate	86.7656	CACNG2_mut,ADAM22_amp	NOTCH1_mut,MYC_mut,GATA1_del	0.009901
Sorafenib	PDGFR, KIT, VEGFR, RAF	4	separate	47.5853	TTN_mut	ARAP2_mut,CBL_mut,CDC42_mut	0.039604
STF-62247	Autophagy inducer	3	combined	72.0906	TTN_mut	OFD1_mut,TUBA4A_mut	0.009901
Sunitinib	PDGFR, KIT, VEGFR, FLT3, RET, CSF1R	3	combined	47.6269	TP53_mut	NBN_mut,CDKN2A_del	0.009901
Sunitinib	PDGFR, KIT, VEGFR, FLT3, RET, CSF1R	3	separate	47.2597	TTN_mut	EED_mut,CDKN2A_del	0.009901
T0901317	LXR, FXR, NR1H4, NR1H2, NR1H3	2	separate	73.9797	ADAM22_amp	KTN1_del	0.009901
T0901317	LXR, FXR, NR1H4, NR1H2, NR1H3	3	separate	81.0972	ADAM22_amp	MYC_mut,TLE1_mut	0.009901
T0901317	LXR, FXR, NR1H4, NR1H2, NR1H3	4	separate	87.1049	ADAM22_amp	MYC_mut,GATA1_mut,MMP2_del	0.009901
TAK-715	p38alpha, p38beta, MAPK14, MAPK11	4	separate	98.7987	ADAM22_amp	KIAA1524_mut,MYC_mut,MYB_mut	0.009901
Talazoparib	PARP1, PARP2	3	combined	72.9643	TP53_mut	CDKN2A_del,PPARG_del	0.009901
Talazoparib	PARP1, PARP2	4	combined	80.3056	TP53_mut	CREBBP_mut,KAT2A_del,HDAC2_del	0.009901
Tanespimycin	HSP90, HSP90AA1, HSP90AB1	4	combined	100.428	MYC_mut,E2F2_mut,RB1_mut	CDKN2A_del	0.009901
Tanespimycin	HSP90, HSP90AA1, HSP90AB1	5	combined	109.069	MYC_mut,POLA1_mut,RB1_mut	CCNA1_mut,CDKN2A_del	0.009901
Tanespimycin	HSP90, HSP90AA1, HSP90AB1	5	separate	107.75	MYC_mut,POLA1_mut,RB1_mut	SP1_mut,CDKN2A_del	0.009901
Temsirolimus	MTOR	5	combined	80.8421	BRCA1_mut,RB1_mut,CBX6_mut	PHC2_mut,CDKN2A_del	0.009901
Temsirolimus	MTOR	4	separate	79.6941	BDP1_mut,RB1_mut,TBP_del	CDKN2A_del	0.009901
TGX221	PI3Kbeta, PIK3CB	2	separate	42.6866	SYNE1_mut	MRPS27_amp	0.009901
THZ-2-102-1	CDK7	2	combined	58.2837	TTN_mut	TLN1_mut	0.009901
THZ-2-102-1	CDK7	4	separate	89.7768	ADAM22_amp	MYC_mut,PIAS2_mut,MYC_amp	0.009901
THZ-2-102-1	CDK7	5	separate	93.9823	ADAM22_amp	MYC_mut,STAT3_mut,MYC_amp,GATA1_del	0.009901
THZ-2-49	CDK9	4	combined	74.6511	RB1_mut,CCND1_amp	MYC_mut,CDKN2A_del	0.009901
TL-1-85	TAK, CDK9	4	separate	85.7342	FLG_mut	DNM2_mut,SHC1_mut,CBL_mut	0.019802
TL-2-105	not defined	2	separate	61.962	MUC16_mut	MTAP_del	0.039604
Tozasertib	AURKA, AURKB, AURKC, others	4	combined	44.6275	TP53_mut	FOXO3_mut,MAPK14_mut,CDKN2A_del	0.009901
Tozasertib	AURKA, AURKB, AURKC, others	5	combined	48.5274	TP53_mut,SNW1_mut	MYC_mut,MAML3_mut,CDKN2A_del	0.009901
TPCA-1	IKK2, IKBKB	3	combined	73.4342	TTN_mut	TLN1_mut,RHOA_del	0.009901
TPCA-1	IKK2, IKBKB	5	combined	83.3506	RBL1_mut,CCND1_amp,SMAD4_del	MYC_mut,STAT5B_mut	0.009901
TPCA-1	IKK2, IKBKB	5	separate	96.3544	TTN_mut	MYC_mut,ONECUT1_mut,STAT5B_mut,KAT2B_del	0.009901
Trametinib	MEK1, MEK2, MAP2K1, MAP2K2	5	combined	137.077	TP53_mut	BRAF_mut,KRAS_mut,NRAS_mut,MET_amp	0.009901
Trametinib	MEK1, MEK2, MAP2K1, MAP2K2	5	separate	142.026	LAMA3_mut,COL7A1_del	BRAF_mut,KRAS_mut,NRAS_mut	0.009901
Tretinoin	Retinoic acid	3	combined	60.5301	MUC16_mut	GALNT7_mut,GALNT11_del	0.019802
Tretinoin	Retinoic acid	2	separate	63.3558	MUC16_mut	NPFFR2_mut	0.019802
Tubastatin A	HDAC1, HDAC6, HDAC8	3	combined	80.7134	TP53_mut	MYC_mut,NRAS_mut	0.009901
Tubastatin A	HDAC1, HDAC6, HDAC8	5	combined	96.0165	PIK3CA_mut,CCND1_amp,STK11_del	MYC_mut,NRAS_mut	0.009901
Tubastatin A	HDAC1, HDAC6, HDAC8	3	separate	86.7838	TTN_mut	NRAS_mut,RHOA_del	0.009901
Tubastatin A	HDAC1, HDAC6, HDAC8	4	separate	100.545	TTN_mut	MYC_mut,NRAS_mut,KIT_mut	0.009901
TW 37	BCL2, BCL-XL, MCL1	2	combined	59.8684	NFATC1_del	CREBBP_mut	0.009901
TW 37	BCL2, BCL-XL, MCL1	3	combined	75.685	MED1_amp,CTDP1_del	TRRAP_mut	0.009901
TW 37	BCL2, BCL-XL, MCL1	4	combined	77.497	KRAS_mut,ERBB2_amp	PTEN_mut,CCND1_amp	0.009901
TW 37	BCL2, BCL-XL, MCL1	5	separate	93.0309	PRKACA_mut,ADCY7_del,NFATC1_del	TRRAP_mut,MYCN_amp	0.009901
UNC0638 (1)	G9a and GLP methyltransferases	5	combined	87.7315	PIK3CA_mut,CCND1_amp,EFNB2_del	MYC_mut,NRAS_mut	0.009901
UNC1215	L3MBTL3	2	separate	62.88	HMCN1_mut	MRPS27_amp	0.049505
Veliparib	PARP1, PARP2	5	combined	71.4857	MYC_mut,TP53_del,WRN_del	NDRG1_mut,CDKN2A_del	0.049505
Vinblastine	Microtubule destabiliser	2	combined	64.6205	CDKN2AIP_del	CDKN2A_del	0.009901
Vinblastine	Microtubule destabiliser	4	combined	83.5506	SMAD3_mut,ACVR2A_mut,SMAD4_del	CDKN2A_del	0.009901
Vinblastine	Microtubule destabiliser	5	combined	89.1537	AR_mut,SMAD3_mut,SMAD4_del,ACVR2A_del	CDKN2A_del	0.009901
Vinblastine	Microtubule destabiliser	2	separate	80.4116	SYNE1_mut	CDKN2A_del	0.009901
Vinblastine	Microtubule destabiliser	4	separate	92.2279	OR1S2_mut,OR5AS1_mut,OR4C15_del	CDKN2A_del	0.009901
Vinblastine	Microtubule destabiliser	5	separate	99.1777	OR13D1_mut,OR1S2_mut,OR9Q1_mut,OR4S2_del	CDKN2A_del	0.009901
Vorinostat	HDAC inhibitor Class I, IIa, IIb, IV, HDAC3, HDAC4, HDAC1, HDAC2, HDAC10, HDAC5, HDAC11, HDAC6, HDAC8, HDAC14	3	combined	67.3928	DACH1_mut,SMAD4_del	CREBBP_mut	0.009901
Vorinostat	HDAC inhibitor Class I, IIa, IIb, IV, HDAC3, HDAC4, HDAC1, HDAC2, HDAC10, HDAC5, HDAC11, HDAC6, HDAC8, HDAC14	4	combined	73.9016	BRCA1_mut,SMAD4_del	CREBBP_mut,MYC_mut	0.009901
Vorinostat	HDAC inhibitor Class I, IIa, IIb, IV, HDAC3, HDAC4, HDAC1, HDAC2, HDAC10, HDAC5, HDAC11, HDAC6, HDAC8, HDAC14	5	combined	82.0298	FGFR1_mut,SMAD4_del	MYC_mut,NRAS_mut,CCND1_mut	0.009901
Vorinostat	HDAC inhibitor Class I, IIa, IIb, IV, HDAC3, HDAC4, HDAC1, HDAC2, HDAC10, HDAC5, HDAC11, HDAC6, HDAC8, HDAC14	3	separate	72.2667	ADAM22_amp	CREBBP_mut,MYC_mut	0.009901
Vorinostat	HDAC inhibitor Class I, IIa, IIb, IV, HDAC3, HDAC4, HDAC1, HDAC2, HDAC10, HDAC5, HDAC11, HDAC6, HDAC8, HDAC14	5	separate	87.6371	CACNG2_mut,ADAM22_amp	MYC_mut,NRAS_mut,CCND1_mut	0.009901
VX-11e	ERK2, MAPK1	5	combined	139.893	TP53_mut	BRAF_mut,KRAS_mut,NRAS_mut,MET_amp	0.009901
VX-11e	ERK2, MAPK1	5	separate	137.93	TP53_mut,EP300_del	BRAF_mut,KRAS_mut,NRAS_mut	0.009901
WH-4-023	SRC, LCK	3	combined	42.9564	PPP2R3B_mut,RB1_mut	CDKN2A_del	0.009901
WH-4-023	SRC, LCK	5	combined	50.1496	CDK4_mut,RB1_mut,RPA3_del	SPO11_mut,CDKN2A_del	0.009901
WH-4-023	SRC, LCK	2	separate	41.1352	SYNE1_mut	CDKN2A_del	0.009901
WHI-P97	JAK3	4	separate	87.4733	TTN_mut	EPS8_mut,CADM1_del,CASK_del	0.009901
WHI-P97	JAK3	5	separate	87.6502	TTN_mut	ARHGAP40_mut,TRIO_mut,FGD1_del,ARHGAP20_del	0.009901
WIKI4		3	combined	63.9454	TTN_mut	TLN1_mut,UBA1_del	0.009901
WIKI4		2	separate	72.5988	TTN_mut	MTAP_del	0.009901
WIKI4		4	separate	84.9996	TTN_mut	MYC_mut,CDKN2A_del,MMP2_del	0.009901
WZ-1-84	BMX	4	combined	44.5727	RB1_mut,TP53_del	SP100_mut,CDKN2A_del	0.009901
WZ-1-84	BMX	2	separate	42.322	HMCN1_mut	CDKN2A_del	0.009901
WZ-1-84	BMX	4	separate	51.1635	HMCN1_mut	PTK2B_mut,CBL_mut,JAK2_del	0.009901
WZ3105	SRC, ROCK2, NTRK2, FLT3, IRAK1, others	2	combined	56.5267	MUC16_mut	MUC5B_mut	0.009901
WZ3105	SRC, ROCK2, NTRK2, FLT3, IRAK1, others	4	combined	71.2682	MXD1_amp	DNMT1_mut,HDAC2_mut,RBBP7_del	0.009901
WZ3105	SRC, ROCK2, NTRK2, FLT3, IRAK1, others	5	combined	82.2763	MXD1_amp	DNMT1_mut,MAX_mut,RBBP7_del,TFDP1_del	0.009901
WZ3105	SRC, ROCK2, NTRK2, FLT3, IRAK1, others	4	separate	92.3241	ADAM22_amp	MAP3K5_mut,PARK7_del,MINK1_del	0.009901
XAV939	TNKS1, TNKS2	4	separate	79.7993	STAB2_mut	KRT14_mut,CREBBP_del,GATA1_del	0.029703
XMD13-2	RIPK1	4	separate	81.2266	TTN_mut	CREBBP_mut,IFNB1_mut,MINK1_del	0.009901
XMD14-99	ALK, CDK7, LTK, others, TYK1	2	separate	73.2652	TP53_mut	KTN1_del	0.009901
XMD15-27	CAMK2, CAMK2B	3	separate	74.8201	MUC16_mut	MRI1_mut,MTAP_del	0.009901
XMD8-85	ERK5, BET, MAPK7	4	combined	46.4673	TP53_mut	TFRC_mut,MYC_mut,TGFB1_mut	0.009901
XMD8-85	ERK5, BET, MAPK7	5	combined	52.5067	TP53_mut,HNRNPK_del	HNRNPUL1_mut,MYC_mut,PRPF8_mut	0.009901
Y-39983	ROCK	4	combined	78.9328	TP53_mut	ICAM1_mut,MYC_mut,STAT5B_mut	0.009901
Y-39983	ROCK	5	combined	85.2348	TP53_mut	MYC_mut,NFKB1_mut,ESR1_mut,MSH2_del	0.009901
Y-39983	ROCK	4	separate	95.0747	TTN_mut	MYC_mut,CRKL_mut,STAT5B_mut	0.009901
Y-39983	ROCK	5	separate	97.9843	TTN_mut	ICAM1_mut,MYC_mut,STAT5B_mut,NFKB1_mut	0.009901
YK-4-279	RNA helicase A, DHX9	4	combined	65.9312	E2F5_mut,RB1_mut,CDK1_mut	CDKN2A_del	0.009901
YM201636	PYKFYVE	3	combined	68.6041	TTN_mut	TLN1_mut,ITGA1_mut	0.009901
YM201636	PYKFYVE	5	combined	75.5742	TTN_mut	TLN1_mut,TPM4_mut,MYL12B_del,RHOA_del	0.009901
Z-LLNle-CHO	gamma-secretase	4	separate	46.9908	SYNE1_mut	ARHGAP28_mut,ARHGAP23_mut,RHOC_del	0.039604
ZM447439	AURKA, AURKB	4	combined	62.7444	TLE4_mut,SMAD4_del	CREBBP_mut,KAT2B_del	0.049505
ZM447439	AURKA, AURKB	5	combined	68.2322	TLE4_mut,MED26_mut,LPL_del	CREBBP_mut,KAT2B_del	0.049505
ZSTK474	PI3K (class 1)	2	combined	60.2158	TTN_mut	TLN1_mut	0.009901
ZSTK474	PI3K (class 1)	5	combined	85.2917	BRAF_mut,RB1_mut,MAPK1_del	MYC_mut,PRKCA_mut	0.009901
ZSTK474	PI3K (class 1)	4	separate	95.9011	TTN_mut	MYC_mut,MAPK7_mut,CDKN1B_del	0.009901
