# Supplementary material for: Identifying Drug Sensitivity Subnetworks with NETPHIX
Source: iScience. 2020 Sep 29;23(10):101619. doi: 10.1016/j.isci.2020.101619 (PMC7566085; doi:10.1016/j.isci.2020.101619)
Supplement: Table S2. Validation with CTRP Dataset — NETPHIX modules identified with GDSC are validated with CTRP dataset using ANOVA test. [file mmc3.xlsx]

## Sheet: S2. validation with CTRP
Drug	Target	k	method	TotCost	dec	inc	pv	cv_mut_pv			Table S2.	NETPHIX modules identified with GDSC are validated
Afatinib (1)	ERBB2, EGFR	1	combined	52.603		GRB7_amp	0.009901	2.52635e-15				with CTRP dataset using ANOVA test
Afatinib (1)	ERBB2, EGFR	5	combined	111.641	KRAS_mut,NRAS_mut	EGFR_amp,ERBB2_amp,ARAF_del	0.009901	2.26132e-12			Drug		drug name
Afatinib (1)	ERBB2, EGFR	3	combined2	90.9624	RB1_mut	EGFR_amp,ERBB2_amp	0.009901	5.78757e-15			Target		drug target
Afatinib (1)	ERBB2, EGFR	5	combined2	112.148	KRAS_mut,NRAS_mut	EGFR_amp,ERBB2_amp,FOXP3_del	0.009901	4.12534e-12			k		number of selected genes
Afatinib (2)	ERBB2, EGFR	5	combined	109.469	BRAF_mut,KRAS_mut,NRAS_mut	EGFR_amp,ERBB2_amp	0.009901	1.32099e-15			method		combined (one module) or separate (two modules)
Afatinib (2)	ERBB2, EGFR	2	combined2	78.4855	HMCN1_mut	GRB7_amp	0.009901	1.98825e-14			TotCost		total cost
Afatinib (2)	ERBB2, EGFR	4	combined2	101.124	BRAF_mut,KRAS_mut,NRAS_mut	GRB7_amp	0.009901	1.48435e-15			dec		genes associated with decreased sensitivity
Axitinib	PDGFR, KIT, VEGFR, PDGFRB, KDR	2	combined2	68.4636	MUC16_mut	MTAP_del	0.019802	0.00952975			inc		genes associated with increased sensitivity
AZD6482 (1)	PI3Kbeta, PIK3CB	4	combined	71.6012	KRAS_mut,CTNNB1_del,FYN_del	PTEN_mut	0.009901	0.0324354			pv		target permutation p-value
AZD6482 (1)	PI3Kbeta, PIK3CB	5	combined	80.8574	KRAS_mut,HIF1A_mut,FYN_del	PTEN_mut,ANGPT2_del	0.009901	0.0161341			cv_mut_pv		ANOVA p-values comparing dec vs inc vs not mut cell lines
AZD6482 (1)	PI3Kbeta, PIK3CB	3	combined2	72.2992	MUC4_mut	PTEN_mut,CDKN1B_del	0.009901	0.00228599
AZD6482 (1)	PI3Kbeta, PIK3CB	4	combined2	78.6095	MUC4_mut	PTEN_mut,FOS_mut,ESR2_mut	0.009901	0.00290962
AZD6482 (2)	PI3Kbeta, PIK3CB	5	combined	71.8249	SMAD4_mut,HIF1A_mut,COPS5_del	VHL_mut,ASPH_mut	0.049505	0.0837385
AZD7762	CHEK1, CHEK2	1	combined	37.627	FLG_mut		0.009901	0.0116096
AZD7762	CHEK1, CHEK2	4	combined	66.805	SGK1_mut,FOXO1_del,SMAD4_del	CREBBP_mut	0.009901	9.32048e-06
AZD7762	CHEK1, CHEK2	5	combined	74.1487	AR_mut,ERBB2_amp,IRF2_del	CREBBP_mut,CD44_mut	0.009901	2.88061e-05
AZD8055	MTORC1, MTORC2, MTOR, RPTOR	1	combined2	38.4735	ADAM22_amp		0.009901	0.848775
Bleomycin	dsDNA break induction	3	combined	82.5039	TP53_mut	UBN1_mut,CDKN2A_del	0.009901	0.00139819
Bleomycin	dsDNA break induction	4	combined	83.0954	TP53_mut	SP3_mut,SP1_mut,CDKN2A_del	0.009901	0.00119192
Bleomycin	dsDNA break induction	5	combined	89.1719	TP53_mut	CDC25A_mut,ETS2_mut,MAX_mut,CDKN2A_del	0.009901	0.0105947
Bleomycin	dsDNA break induction	3	combined2	83.0503	ADAM22_amp	SP1_mut,CDKN2A_del	0.009901	0.0457703
Bleomycin	dsDNA break induction	4	combined2	85.7327	ADAM22_amp	CCND3_mut,MED13L_mut,CDKN2A_del	0.009901	0.0948188
Bleomycin	dsDNA break induction	5	combined2	90.1832	OR52H1_mut,OR2T11_del,OR10G2_del,OR2A4_del	CDKN2A_del	0.009901	0.19395
BMS-345541	IKK1, IKK2, CHUK, IKBKB	3	combined	70.6309	ADAM22_amp	NRAS_mut,YWHAB_mut	0.009901	0.0143609
BMS-345541	IKK1, IKK2, CHUK, IKBKB	2	combined2	78.3248	ADAM22_amp	PRSS1_del	0.009901	0.429181
BMS-345541	IKK1, IKK2, CHUK, IKBKB	3	combined2	85.0085	ADAM22_amp	NOTCH1_mut,MYC_mut	0.009901	0.639251
BMS-345541	IKK1, IKK2, CHUK, IKBKB	5	combined2	94.5964	ADAM22_amp	MYC_mut,NRAS_mut,KIT_mut,IL2RG_del	0.009901	0.00744191
BMS-536924 (1)	IGF1R, IR, INSR	2	combined	31.4385	RB1_mut	CDKN2A_del	0.039604	0.241149
BMS-536924 (2)	IGF1R, IR, INSR	2	combined	54.9565	LRP2_mut	APOB_mut	0.009901	0.085655
BMS-754807	IGF1R, IR, INSR	5	combined	73.2421	PTEN_mut,ERBB2_amp,PTEN_del	KRAS_mut,NRAS_mut	0.019802	1.59833e-08
Bosutinib	SRC, ABL, TEC, ABL1	4	combined	65.7697	RB1_mut,RBBP7_del,TFDP1_del	CDKN2A_del	0.019802	0.212959
Bosutinib	SRC, ABL, TEC, ABL1	5	combined2	77.8975	RB1_mut,RBL2_mut,TFDP1_del	KDM6B_mut,CDKN2A_del	0.019802	0.298682
CHIR-99021 (1)	GSK3A, GSK3B	3	combined	76.7161	TP53_mut	AURKA_mut,CDKN2A_del	0.009901	0.363206
CHIR-99021 (1)	GSK3A, GSK3B	4	combined	76.9826	TP53_mut	HDAC2_mut,CDKN2A_del,SUZ12_del	0.009901	0.307272
CHIR-99021 (1)	GSK3A, GSK3B	4	combined2	87.21	PCLO_mut	WDR77_mut,CDKN2A_del,SUZ12_del	0.009901	0.480623
CHIR-99021 (2)	GSK3A, GSK3B	5	combined	91.1677	TP53_mut	ETS2_mut,SP1_mut,MAPK14_mut,CDKN2A_del	0.009901	0.438361
Cytarabine	Antimetabolite	3	combined	100.646	TP53_mut	ANKRD2_mut,CDKN2A_del	0.009901	1.47283e-06
Cytarabine	Antimetabolite	5	combined	100.903	TP53_mut	SP1_mut,AURKA_mut,MYCN_amp,CDKN2A_del	0.009901	2.40866e-05
Cytarabine	Antimetabolite	4	combined2	105.594	CYP2E1_del,UGT2B17_del	SP1_mut,CDKN2A_del	0.009901	0.0215265
Cytarabine	Antimetabolite	5	combined2	108.225	CYP2E1_del,UGT2B17_del	CDCA7L_mut,MYC_mut,CDKN2A_del	0.009901	0.387154
Dabrafenib	BRAF	2	combined	129.893	KRAS_mut	BRAF_mut	0.009901	3.62215e-24
Dabrafenib	BRAF	4	combined	180.401	TP53_mut	BRAF_mut,MAPK3_mut,MAPK1_del	0.009901	1.67118e-14
Dabrafenib	BRAF	5	combined	181.674	TP53_mut,DUSP1_mut	BRAF_mut,MAP2K1_mut,MAPK1_del	0.009901	3.10489e-15
Dabrafenib	BRAF	5	combined2	182.699	TP53_mut,MYCN_amp,CSNK2A1_del	BRAF_mut,MAP2K1_mut	0.009901	1.25489e-18
Dactolisib	PI3K (Class 1), MTORC1, MTORC2, MTOR	4	combined	73.3457	SIRT1_mut,RB1_mut,WRN_del	CDKN2A_del	0.009901	0.398069
Dactolisib	PI3K (Class 1), MTORC1, MTORC2, MTOR	5	combined	88.1598	RB1_mut,HSD17B4_mut,LPL_del	SP1_mut,CDKN2A_del	0.009901	0.417661
Dactolisib	PI3K (Class 1), MTORC1, MTORC2, MTOR	2	combined2	64.5042	DNAH8_mut	CDKN2A_del	0.009901	0.236362
Dactolisib	PI3K (Class 1), MTORC1, MTORC2, MTOR	3	combined2	76.0267	CSPG4_mut,CSGALNACT1_del	CDKN2A_del	0.009901	0.322165
Dactolisib	PI3K (Class 1), MTORC1, MTORC2, MTOR	5	combined2	90.2917	HDAC3_mut,RB1_mut,LPL_del	CDK4_mut,CDKN2A_del	0.009901	0.277251
Dasatinib	ABL, SRC, Ephrins, PDGFR, KIT, ABL1, PDGFRB	5	combined	61.2756	PPP2R3B_mut,RB1_mut	E2F1_mut,CDKN2A_del,ETS1_del	0.009901	0.043905
Dasatinib	ABL, SRC, Ephrins, PDGFR, KIT, ABL1, PDGFRB	5	combined2	62.3208	UTRN_mut,ARHGAP9_mut,RHOA_mut	CDKN2A_del,ETS1_del	0.009901	0.120483
Docetaxel	Microtubule stabiliser, MAP2, MAP4, MAPT, NR1I2	5	combined	84.0656	UBC_mut,EZH2_mut,FDFT1_mut,HSD17B7_amp	CDKN2A_del	0.009901	0.498722
Docetaxel	Microtubule stabiliser, MAP2, MAP4, MAPT, NR1I2	5	combined2	86.4447	SREBF2_mut,LSS_mut,HSD17B7_amp	MDM2_mut,CDKN2A_del	0.009901	0.386248
Doxorubicin	Anthracycline, DNMT1	3	combined	65.1479	TP53_mut	TRIM24_mut,CDKN2A_del	0.019802	2.78324e-07
Erlotinib	EGFR	4	combined	39.4173	CREBBP_mut,NCOR1_del	HDAC10_mut,SMAD4_del	0.009901	0.562645
Etoposide	TOP2A, TOP2B	2	combined	62.3157	TP53_mut	CDKN2A_del	0.009901	1.91811e-06
Etoposide	TOP2A, TOP2B	4	combined	74.5003	TP53_mut	MYC_mut,HDAC9_mut,GSK3B_mut	0.009901	0.000140113
Etoposide	TOP2A, TOP2B	5	combined	78.2547	TP53_mut	MYC_mut,HDAC9_mut,RAC1_mut,CDH1_del	0.009901	6.81578e-05
Fedratinib	JAK2	3	combined	72.7123	ADAM22_amp	NRAS_mut,YWHAB_mut	0.009901	0.000410192
Fedratinib	JAK2	4	combined	83.8721	TP53_mut	MYC_mut,NRAS_mut,KIT_mut	0.009901	0.0100598
Fedratinib	JAK2	5	combined	88.0672	STK11_mut,SMAD4_del	MYC_mut,NRAS_mut,KIT_mut	0.009901	0.000124137
Fedratinib	JAK2	3	combined2	89.2465	ADAM22_amp	MAP3K5_mut,MINK1_del	0.009901	0.00054649
Fedratinib	JAK2	4	combined2	98.0967	ADAM22_amp	MYC_mut,NRAS_mut,KIT_mut	0.009901	0.000572554
Gefitinib	EGFR	5	combined	79.6978	BRAF_mut,KRAS_mut	PIK3CA_mut,EGFR_amp,ARAF_del	0.009901	0.0644897
Gefitinib	EGFR	5	combined2	82.3013	BRAF_mut,KRAS_mut	EGFR_mut,CDKN2A_mut,CCND1_amp	0.009901	0.107084
Gemcitabine	Pyrimidine antimetabolite, RRM1, TYMS, CMPK1	5	combined	82.0146	RB1_mut,MCM5_mut,CDK4_amp,ORC3_del	CDKN2A_del	0.009901	0.110101
Gemcitabine	Pyrimidine antimetabolite, RRM1, TYMS, CMPK1	2	combined2	69.1467	FLG_mut	CDKN2A_del	0.009901	0.0274563
Gemcitabine	Pyrimidine antimetabolite, RRM1, TYMS, CMPK1	3	combined2	75.4502	OR5F1_mut,OR4C11_del	CDKN2A_del	0.009901	0.00111129
Gemcitabine	Pyrimidine antimetabolite, RRM1, TYMS, CMPK1	4	combined2	81.947	OR52H1_mut,OR2T10_del,OR2A4_del	CDKN2A_del	0.009901	0.0595912
Idelalisib	PI3Kdelta, PIK3CD	4	combined	80.8258	MUC16_mut	ST3GAL3_mut,CHST6_mut,ST3GAL4_del	0.009901	0.158117
Idelalisib	PI3Kdelta, PIK3CD	5	combined	85.7953	PIK3CA_mut,RB1_mut,CCND1_amp	MYC_mut,CDKN1B_del	0.009901	2.31145e-05
Idelalisib	PI3Kdelta, PIK3CD	5	combined2	110.234	MUC16_mut	MYC_mut,NFKB1_mut,CDC16_mut,CDKN1B_del	0.009901	0.0382738
JQ1 (1)	BRD2, BRD3, BRD4, BRDT	4	combined2	72.4477	ADAM22_amp	MYC_mut,SRC_mut,TLR3_del	0.049505	0.0196203
Lapatinib	ERBB2, EGFR	5	combined	48.3738	CREBBP_mut,MEF2C_del	CTNNA2_mut,BNIP2_mut,SMAD4_del	0.029703	0.0471909
Masitinib	KIT, PDGFRA, PDGFRB	5	combined2	85.5947	ADAM22_amp	SHC1_mut,SRC_mut,CBL_mut,DLG4_del	0.029703	9.72408e-06
Methotrexate	Antimetabolite	3	combined	66.4667	SMAD4_del	FAT1_mut,MYC_mut	0.009901	0.00935516
Methotrexate	Antimetabolite	5	combined	79.531	PIK3CA_mut,SMAD4_del	MYC_mut,NR3C1_mut,MYC_amp	0.009901	0.000234381
Mitomycin-C	DNA crosslinker	2	combined2	60.8688	ADAM22_amp	CDKN2A_del	0.039604	0.0209253
Mitomycin-C	DNA crosslinker	5	combined2	80.1693	OR51D1_mut,OR10Q1_mut,OR4C11_del,OR10G2_del	CDKN2A_del	0.039604	0.00576551
Nutlin-3a (-)	MDM2	5	combined	215.665	TP53_mut,JUN_mut	CTNNB1_mut,IRF3_mut,CDKN2A_del	0.009901	5.95128e-39
Nutlin-3a (-)	MDM2	5	combined2	214.777	TP53_mut	ABL1_mut,CCND1_mut,MYCN_amp,CDKN2A_del	0.009901	3.23409e-35
NVP-TAE684	ALK	1	combined2	25.2177	TTN_mut		0.009901	0.733173
Obatoclax Mesylate	BCL2, BCL-XL, BCL-W, MCL1	5	combined2	76.0142	OR5F1_mut,OR4C16_del,OR10G2_del	SETD1B_mut,CXXC1_del	0.039604	0.138566
Olaparib (1)	PARP1, PARP2	3	combined	62.7358	TP53_mut	CDKN2A_del,PCBP4_del	0.029703	5.36945e-05
Olaparib (1)	PARP1, PARP2	5	combined	74.0241	NCOA1_mut,SMAD4_del,TP53_del	CDKN2A_del,PPARG_del	0.029703	0.00394281
OSI-027	MTORC1, MTORC2, MTOR	5	combined	87.4241	STK11_mut,IL2RG_mut,SMAD4_del	MYC_mut,NRAS_mut	0.009901	0.151531
OSI-027	MTORC1, MTORC2, MTOR	2	combined2	70.8468	ADAM22_amp	MINK1_del	0.009901	0.332673
OSI-027	MTORC1, MTORC2, MTOR	4	combined2	87.2722	ADAM22_amp	MYC_mut,ITGB1_mut,GATA1_del	0.009901	0.45252
OSI-027	MTORC1, MTORC2, MTOR	5	combined2	88.9941	ADAM22_amp	MYC_mut,SHC1_mut,ITGB1_mut,TP53_del	0.009901	0.254838
PAC-1	Procaspase-3, Procaspase-7	5	combined	77.2248	CDKN2A_mut,CCND1_amp	MYC_mut,EGFR_mut,ERBB2_amp	0.009901	0.0148398
PAC-1	Procaspase-3, Procaspase-7	5	combined2	84.8836	FLG_mut	MYC_mut,EGFR_mut,ERBB2_amp,ERBB4_del	0.009901	0.073321
Pazopanib	CSF1R, KIT, PDGFRA, PDGFRB	3	combined	62.941	KRAS_mut,UBC_mut	MTAP_del	0.029703	0.0100645
PHA-793887	CDK2, CDK7, CDK5	4	combined	79.1513	TP53_mut	MYC_mut,NRAS_mut,KIT_mut	0.009901	4.85728e-07
PHA-793887	CDK2, CDK7, CDK5	5	combined	83.5565	CCND1_amp,JAK2_del	MYC_mut,NRAS_mut,KIT_mut	0.009901	2.16188e-08
PHA-793887	CDK2, CDK7, CDK5	3	combined2	94.1894	ADAM22_amp	MAP3K5_mut,MINK1_del	0.009901	0.000164203
PHA-793887	CDK2, CDK7, CDK5	5	combined2	107.452	ADAM22_amp	MYC_mut,NRAS_mut,KIT_mut,IL2_del	0.009901	9.62084e-09
PI-103	PI3Kalpha, DAPK3, CLK4, PIM3, HIPK2, PIK3CA	2	combined	60.3463	TTN_mut	TLN1_mut	0.009901	0.0039496
PI-103	PI3Kalpha, DAPK3, CLK4, PIM3, HIPK2, PIK3CA	4	combined	77.2005	GLI3_mut,SMAD4_del	CREBBP_mut,MYC_mut	0.009901	0.000149703
PI-103	PI3Kalpha, DAPK3, CLK4, PIM3, HIPK2, PIK3CA	5	combined	84.4699	STK11_mut,SMAD3_mut,SMAD4_del	MYC_mut,NR3C1_mut	0.009901	1.78274e-05
PI-103	PI3Kalpha, DAPK3, CLK4, PIM3, HIPK2, PIK3CA	2	combined2	77.6833	TTN_mut	MINK1_del	0.009901	0.0294432
PI-103	PI3Kalpha, DAPK3, CLK4, PIM3, HIPK2, PIK3CA	3	combined2	87.6375	TTN_mut	EGR1_mut,MYC_mut	0.009901	0.00222496
PI-103	PI3Kalpha, DAPK3, CLK4, PIM3, HIPK2, PIK3CA	5	combined2	98.446	TTN_mut	MYC_mut,NCSTN_mut,STAT5A_del,NCOR1_del	0.009901	0.000343559
Pictilisib (1)	PIK3C3, PIK3C2A, PIK3C2G, PIK3C2B, PIK3CA, PIK3CD, PIK3CB, PIK3CG	1	combined	37.9331	ADAM22_amp		0.029703	0.0955651
Pictilisib (2)	PIK3C3, PIK3C2A, PIK3C2G, PIK3C2B, PIK3CA, PIK3CD, PIK3CB, PIK3CG	3	combined	66.6163	AR_mut,PLCB1_mut	PIK3CA_mut	0.009901	0.0672126
Pictilisib (2)	PIK3C3, PIK3C2A, PIK3C2G, PIK3C2B, PIK3CA, PIK3CD, PIK3CB, PIK3CG	4	combined	69.5626	PLCB1_mut,GPR17_mut,PRKCD_del	PIK3CA_mut	0.009901	0.0531431
Pictilisib (2)	PIK3C3, PIK3C2A, PIK3C2G, PIK3C2B, PIK3CA, PIK3CD, PIK3CB, PIK3CG	5	combined	78.7646	PLCB1_mut,GPR17_mut,CCR1_del	PIK3CA_mut,SSTR4_mut	0.009901	0.0263299
PIK-93	PI3Kgamma, PIK3CG	5	combined	86.7955	TTN_mut	TLN1_mut,PXN_mut,SOD1_mut,SORBS1_del	0.009901	0.0425136
PIK-93	PI3Kgamma, PIK3CG	2	combined2	78.4713	TTN_mut	KTN1_del	0.009901	0.0179448
PIK-93	PI3Kgamma, PIK3CG	3	combined2	88.3999	TTN_mut	MYC_mut,EGFR_mut	0.009901	0.40945
PIK-93	PI3Kgamma, PIK3CG	4	combined2	97.9546	TTN_mut	MYC_mut,GATA1_mut,ETV6_del	0.009901	0.175859
PIK-93	PI3Kgamma, PIK3CG	5	combined2	99.9936	TTN_mut	MYC_mut,PSMC4_mut,CDKN1B_del,CDC6_del	0.009901	0.0264704
Piperlongumine	Induces reactive oxygen species	2	combined	62.1774	TP53_mut	CDKN2A_del	0.009901	4.6941e-09
Piperlongumine	Induces reactive oxygen species	4	combined	72.9189	SMAD4_mut,UBC_mut,EZH2_mut	CDKN2A_del	0.009901	3.4523e-05
Piperlongumine	Induces reactive oxygen species	5	combined2	83.0909	DMD_mut,UBC_mut,ITGB1_del,RHOA_del	CDKN2A_del	0.009901	4.32301e-06
PLX-4720 (1)	BRAF	2	combined	124.113	KRAS_mut	BRAF_mut	0.009901	3.49032e-21
PLX-4720 (1)	BRAF	5	combined	147.644	TP53_mut,NRAS_del	BRAF_mut,EGFR_amp,ARAF_del	0.009901	3.54014e-14
PLX-4720 (1)	BRAF	4	combined2	150.006	TP53_mut	BRAF_mut,CRKL_mut,IL2RG_del	0.009901	3.90372e-17
PLX-4720 (2)	BRAF	2	combined	130.136	KRAS_mut	BRAF_mut	0.009901	3.49032e-21
PLX-4720 (2)	BRAF	5	combined	153.966	TP53_mut,FOS_mut,MAPK1_del	BRAF_mut,RAF1_del	0.009901	5.89564e-18
PLX-4720 (2)	BRAF	5	combined2	155.276	TP53_mut,GNAZ_mut,MAPK1_del	BRAF_mut,RAF1_del	0.009901	6.49141e-18
QS11	ARFGAP1	5	combined2	81.5669	ADAM22_amp	PML_mut,CD44_mut,SP1_mut,MYC_amp	0.009901	0.383328
Ruxolitinib	JAK1, JAK2	3	combined2	72.648	ADAM22_amp	TERF2_mut,RAD50_mut	0.049505	0.00222401
Serdemetan	MDM2	3	combined	102.461	TP53_mut	RPL5_mut,CDKN2A_del	0.009901	3.80024e-08
Serdemetan	MDM2	5	combined	106.851	NCOR1_mut,RB1_mut,JUN_mut,LPL_del	CDKN2A_del	0.009901	0.0721609
Serdemetan	MDM2	3	combined2	100.21	TP53_mut	CDKN2A_del,MOV10_del	0.009901	5.32592e-08
Serdemetan	MDM2	4	combined2	104.723	TP53_mut	PCGF6_mut,CDKN2A_del,EZH2_del	0.009901	3.26149e-07
Serdemetan	MDM2	5	combined2	106.411	NCOR1_mut,DGKH_del,LPL_del	CDKN2A_del,MOV10_del	0.009901	0.0374614
SN-38	TOP1, TOP2A, TOP2B	5	combined	107.543	TP53_mut	TFDP1_mut,CSNK1A1_mut,CDKN2A_del,SFN_del	0.009901	0.220923
SN-38	TOP1, TOP2A, TOP2B	3	combined2	99.205	TP53_mut	ETS2_mut,CDKN2A_del	0.009901	0.0579182
SN-38	TOP1, TOP2A, TOP2B	4	combined2	103.123	YWHAB_mut,ADAM22_amp,LATS2_del	CDKN2A_del	0.009901	0.00538972
SN-38	TOP1, TOP2A, TOP2B	5	combined2	106.53	OR2T6_mut,OR2M2_mut,OR2L8_mut,OR4C15_del	CDKN2A_del	0.009901	0.0018796
SNX-2112	HSP90, HSP90AA1, HSP90AB1	3	combined	68.3041	TTN_mut	TLN1_mut,UBA1_del	0.009901	0.213844
SNX-2112	HSP90, HSP90AA1, HSP90AB1	5	combined2	86.7656	CACNG2_mut,ADAM22_amp	NOTCH1_mut,MYC_mut,GATA1_del	0.009901	0.00643586
Sorafenib	PDGFR, KIT, VEGFR, RAF	4	combined2	47.5853	TTN_mut	ARAP2_mut,CBL_mut,CDC42_mut	0.039604	0.444335
Sunitinib	PDGFR, KIT, VEGFR, FLT3, RET, CSF1R	3	combined	47.6269	TP53_mut	NBN_mut,CDKN2A_del	0.009901	0.0066197
Sunitinib	PDGFR, KIT, VEGFR, FLT3, RET, CSF1R	3	combined2	47.2597	TTN_mut	EED_mut,CDKN2A_del	0.009901	0.607436
Temsirolimus	MTOR	5	combined	80.8421	BRCA1_mut,RB1_mut,CBX6_mut	PHC2_mut,CDKN2A_del	0.009901	0.00847799
Temsirolimus	MTOR	4	combined2	79.6941	BDP1_mut,RB1_mut,TBP_del	CDKN2A_del	0.009901	0.0140204
TGX221	PI3Kbeta, PIK3CB	2	combined2	42.6866	SYNE1_mut	MRPS27_amp	0.009901	0.0247251
Tozasertib	AURKA, AURKB, AURKC, others	4	combined	44.6275	TP53_mut	FOXO3_mut,MAPK14_mut,CDKN2A_del	0.009901	0.448534
Tozasertib	AURKA, AURKB, AURKC, others	5	combined	48.5274	TP53_mut,SNW1_mut	MYC_mut,MAML3_mut,CDKN2A_del	0.009901	0.359735
TPCA-1	IKK2, IKBKB	3	combined	73.4342	TTN_mut	TLN1_mut,RHOA_del	0.009901	0.733314
TPCA-1	IKK2, IKBKB	5	combined	83.3506	RBL1_mut,CCND1_amp,SMAD4_del	MYC_mut,STAT5B_mut	0.009901	0.000327616
TPCA-1	IKK2, IKBKB	5	combined2	96.3544	TTN_mut	MYC_mut,ONECUT1_mut,STAT5B_mut,KAT2B_del	0.009901	0.302403
Trametinib	MEK1, MEK2, MAP2K1, MAP2K2	5	combined	137.077	TP53_mut	BRAF_mut,KRAS_mut,NRAS_mut,MET_amp	0.009901	7.01588e-12
Trametinib	MEK1, MEK2, MAP2K1, MAP2K2	5	combined2	142.026	LAMA3_mut,COL7A1_del	BRAF_mut,KRAS_mut,NRAS_mut	0.009901	1.89193e-17
Tubastatin A	HDAC1, HDAC6, HDAC8	3	combined	80.7134	TP53_mut	MYC_mut,NRAS_mut	0.009901	0.0597985
Tubastatin A	HDAC1, HDAC6, HDAC8	5	combined	96.0165	PIK3CA_mut,CCND1_amp,STK11_del	MYC_mut,NRAS_mut	0.009901	0.103405
Tubastatin A	HDAC1, HDAC6, HDAC8	3	combined2	86.7838	TTN_mut	NRAS_mut,RHOA_del	0.009901	0.709042
Tubastatin A	HDAC1, HDAC6, HDAC8	4	combined2	100.545	TTN_mut	MYC_mut,NRAS_mut,KIT_mut	0.009901	0.236836
TW 37	BCL2, BCL-XL, MCL1	2	combined	59.8684	NFATC1_del	CREBBP_mut	0.009901	0.354501
TW 37	BCL2, BCL-XL, MCL1	3	combined	75.685	MED1_amp,CTDP1_del	TRRAP_mut	0.009901	0.36676
TW 37	BCL2, BCL-XL, MCL1	4	combined	77.497	KRAS_mut,ERBB2_amp	PTEN_mut,CCND1_amp	0.009901	0.256526
TW 37	BCL2, BCL-XL, MCL1	5	combined2	93.0309	PRKACA_mut,ADCY7_del,NFATC1_del	TRRAP_mut,MYCN_amp	0.009901	0.145311
UNC0638 (1)	G9a and GLP methyltransferases	5	combined	87.7315	PIK3CA_mut,CCND1_amp,EFNB2_del	MYC_mut,NRAS_mut	0.009901	6.7089e-05
Vorinostat	HDAC inhibitor Class I, IIa, IIb, IV, HDAC3, HDAC4, HDAC1, HDAC2, HDAC10, HDAC5, HDAC11, HDAC6, HDAC8, HDAC14	3	combined	67.3928	DACH1_mut,SMAD4_del	CREBBP_mut	0.009901	0.000420557
Vorinostat	HDAC inhibitor Class I, IIa, IIb, IV, HDAC3, HDAC4, HDAC1, HDAC2, HDAC10, HDAC5, HDAC11, HDAC6, HDAC8, HDAC14	4	combined	73.9016	BRCA1_mut,SMAD4_del	CREBBP_mut,MYC_mut	0.009901	0.000545609
Vorinostat	HDAC inhibitor Class I, IIa, IIb, IV, HDAC3, HDAC4, HDAC1, HDAC2, HDAC10, HDAC5, HDAC11, HDAC6, HDAC8, HDAC14	5	combined	82.0298	FGFR1_mut,SMAD4_del	MYC_mut,NRAS_mut,CCND1_mut	0.009901	8.60975e-06
Vorinostat	HDAC inhibitor Class I, IIa, IIb, IV, HDAC3, HDAC4, HDAC1, HDAC2, HDAC10, HDAC5, HDAC11, HDAC6, HDAC8, HDAC14	3	combined2	72.2667	ADAM22_amp	CREBBP_mut,MYC_mut	0.009901	0.00511423
Vorinostat	HDAC inhibitor Class I, IIa, IIb, IV, HDAC3, HDAC4, HDAC1, HDAC2, HDAC10, HDAC5, HDAC11, HDAC6, HDAC8, HDAC14	5	combined2	87.6371	CACNG2_mut,ADAM22_amp	MYC_mut,NRAS_mut,CCND1_mut	0.009901	0.000186266
YK-4-279	RNA helicase A, DHX9	4	combined	65.9312	E2F5_mut,RB1_mut,CDK1_mut	CDKN2A_del	0.009901	0.00203911
ZSTK474	PI3K (class 1)	2	combined	60.2158	TTN_mut	TLN1_mut	0.009901	0.490532
ZSTK474	PI3K (class 1)	5	combined	85.2917	BRAF_mut,RB1_mut,MAPK1_del	MYC_mut,PRKCA_mut	0.009901	0.00607429
ZSTK474	PI3K (class 1)	4	combined2	95.9011	TTN_mut	MYC_mut,MAPK7_mut,CDKN1B_del	0.009901	0.338343
